# Supplementary material for: Genome-Wide Association and Genomic Prediction for Stripe Rust Resistance in Synthetic-Derived Wheats
Source: Front Plant Sci. 2022 Feb 24;13:788593. doi: 10.3389/fpls.2022.788593 (PMC8908430; doi:10.3389/fpls.2022.788593)
Supplement: Supplementary file 1 [file Table_1.XLSX]

## Sheet: Table S1
Table S1. List of accessions used in current study with their genetic background
No	Pedigree
SD1	MAYOOR//TKSN1081/AE.SQUARROSA(222)/3/OPATA/6/68.111/RGB-U//WARD/3/FGO/4/RABI/5/AE.SQUARROSA(878)
SD2	MAYOOR//TKSN1081/AE.SQUARROSA(222)/3/OPATA/6/68.111/RGB-U//WARD/3/FGO/4/RABI/5/AE.SQUARROSA(878)
SD3	68.111/RGB-U//WARD/3/FGO/4/RABI/5/AE.SQUARROSA (878)/6/CETA/5/68.111/RGB-U//WARD RESEL/3/STIL/4/AE.SQUARROSA(783)
SD4	MAYOOR//TKSN1081/AE.SQUARROSA(222)/3/OPATA/4/ CETA/AE.SQUARROSA(895)
SD5	TURACO/5/CHIR3/4/SIREN//ALTAR 84/AE.SQUARROSA(205)/3/3*BUC/6/FCT/6/DOY1/AE.SQUARROSA(458)
SD6	OPATA//CETA/AE.SQUARROSA(895)
SD7	68.111/RGB-U//WARD/3/FGO/4/RABI/5/AE.SQUARROSA (878)/6/CETA/6/CETA/AE.SQUARROSA(895)
SD8	OPATA//DOY1/AE.SQUARROSA(372)
SD9	CHAPIO/INQALAB 91/6/68.111/RGB-U//WARD/3/FGO/4/RABI/5/AE.SQUARROSA (878)
SD10	D67.2/P66.270//AE.SQUARROSA(223)3/ARLIN_1/T.MONOCOCCUM(95)
SD11	TURACO/5/CHIR3/4/SIREN//ALTAR84/AE.SQUARROSA(205)/3/3*BUC/6/CNO/7/ CROC_1/AE.SQUARROSA(444)
SD12	MAYOOR//TKSN1081/AE.SQUARROSA(222)/3/OPATA/4/ DOY1/AE.SQUARROSA(372)
SD13	MAYOOR//TKSN1081/AE.SQUARROSA(222)/3/OPATA/6/68.111/RGB-U//WARD/3/FGO/4/RABI/5/AE.SQUARROSA(878)
SD14	D67.2/P66.270//AE.SQUARROSA(223)/3/ARLIN_1/T.MONOCOCCUM(95)
SD15	URES/PRL//BAV92/3/YAV_2/TEZ//AE.SQUARROSA(249)
SD16	GAN/AE.SQUARROSA (897)//OPATA/3/D67.2/P66.270//AE.SQUARROSA(223)
SD17	OPATA//CETA/AE.SQUARROSA(1031)
SD18	OPATA//DOY 1/AE.SQUARROSA(255)
SD20	OPATA//CETA/AE.SQUARROSA(1031)
SD21	OPATA//ROK/KML// AE.SQUARROSA(214)
SD22	OPATA//DOY 1/AE.SQUARROSA(517)
SD23	OPATA//DOY 1/AE.SQUARROSA(517)
SD24	OPATA//ALTAR 84.AE.SQUARROSA(J BANGOR)
SD25	OPATA//68.111/RGB-U//WARD/3/FGO/4/RABI/5/AE.SQUARROSA(878)
SD26	OPATA//68.111/RGB-U//WARD/3/FGO/4/RABI/5/AE.SQUARROSA(878)
SD27	OPATA//AE.SQUARROSA(1026)/DOY 1)
SD28	OPATA//68.112/WARD//AE.SQUARROSA(369)
SD29	OPATA//68.111/RGB-U//WARD RESEL/3/STIL/4/AE.SQUARROSA(783)
SD30	GANAE.SQUARROSA(236)//CETA/AE.SQUARROSA(895)/3/MAIZ/4/INQALAB91/5/ BKH-94
SD31	BKH-93/6/CPI/GEDIZ/3/GOO//JO69/CRA/4/AE.SQUARROSA(208)/5/OAPTA
SD32	PBW-343/6/YAV_3/SCO//JO69/CRA/3/YAV79/4/AE.SQUARROSA (498)/5/OPATA
SD33	CHIR3/CBRD//OPATA
SD34	SAAR/INQALAB 91/4/MAYOOR//TK SN1081/AE.SQUARROSA(222)/3/CBRD
SD35	SAAR/INQALAB 91/4/MAYOOR//TK SN1081/AE.SQUARROSA(222)/3/CBRD
SD36	SAAR/INQALAB 91/4/MAYOOR//TK SN1081/AE.SQUARROSA(222)/3/CBRD
SD37	MAYOOR//TK SN1081/AE.SQUARROSA(222)/3/PASTOR/4/SARSABZ
SD38	MAYOOR//TK SN1081/AE.SQUARROSA(222)/3/CBRD/4/KAMBARA
SD39	PBW-343/6/YAV_3/SCO//JO69/CRA/3/YAV79/4/AE.SQUARROSA(498)/5/OPATA
SD40	CHIR3/CBRD/3/GAN/AE.SQUARROSA (897)//OPATA
SD41	MAYOOR//TK SN1081/AE.SQUARROSA (222)/4/SABUF/3/BCN//CETA/AE.SQUARROSA(895)/5/GAN/AE.SQUARROSA (897)//OPATA
SD42	KAUZ/3/MAYOOR//TK SN1081/AE.SQUARROSA(222)/3/CBRD
SD43	BKH-93/BORLOUG M95
SD44	BKH-93/BORLOUG M95
SD45	FUS/BW-595-(ALTAR 84/AE.SQUARROSA (224)//2*YACO/7/OPATA/6/68.111RGB-U//WARD/3/FGO/4/…) x INQ-120-(162 SAAR/INQALAB 91)
SD46	FUS/BW-586-(ALTAR 84/AE.SQUARROSA (224)//2*YACO/3/MAYOOR//TK SN1081/AE.SQUARROSA (222)/4/KUKUN) x SH/BW.R.KB-1-(ALTAR 84/AE.SQUARROSA (221)//YACO)
SD47	SARSABZ//CHIR3/CBRD
SD48	OPATA/PASTOR
SD49	PBW-343*2/CHAPIO/3/D67.2/P66.270//T.BOEOTICUM(66)
SD50	PBW-343*2/CHAPIO/3/D67.2/P66.270//T.BOEOTICUM(66)
SD51	OPATA/5/68.111/RGB-U//WARD RESEL/3/STIL/4/AE.SQUARROSA(1038)
SD52	ALTAR 84/AE.SQUARROSA(224)//2*YACO/3/MAYOOR/TK SN1081/AE.SQUARROSA(222)/4/KUKUN/5/GAN/AE.SQUARROSA(248)
SD53	ALTAR 84/AE.SQUARROSA(224)//2*YACO/3/MAYOOR/TK SN1081/AE.SQUARROSA(222)/4/KUKUN/5/GAN/AE.SQUARROSA(248)
SD54	ALTAR 84/AE.SQUARROSA (224)//2*YACO/3/MAYOOR/TK SN1081/AE.SQUARROSA(222)/4/KUKUN/5/GAN/AE.SQUARROSA(248)
SD55	ALTAR 84/AE.SQUARROSA(224)//2*YACO/3/MAYOOR/TK SN1081/AE.SQUARROSA(222)/4/KUKUN/5/GAN/AE.SQUARROSA(248)
SD56	ALTAR 84/AE.SQUARROSA(224)//2*YACO/3/MAYOOR/TK SN1081/AE.SQUARROSA(222)/4/KUKUN/5/GAN/AE.SQUARROSA(248)
SD57	ALTAR 84/AE.SQUARROSA(224)//2*YACO/3/MAYOOR/TK SN1081/AE.SQUARROSA(222)/4/KUKUN/5/GAN/AE.SQUARROSA)(248)
SD58	ALTAR 84/AE.SQUARROSA(224)//2*YACO/3/MAYOOR/TK SN1081/AE.SQUARROSA(222)/4/KUKUN/5/GAN/AE.SQUARROSA(248)
SD59	ALTAR 84/AE.SQUARROSA(224)//2*YACO/3/MAYOOR/TK SN1081/AE.SQUARROSA(222)/4/KUKUN/5/GAN/AE.SQUARROSA(248)
SD60	MH 97/2/D67.2/P66.270//T.BOEOTICUM(66)
SD61	TURACO/5/CHIR3/4/SIREN//ALTAR84/AE.SQUARROSA(205)/3/3*BUC/6/CNO/7/ CPI/GEDIZ/3/GOO//JO/CRA/4/AE.SQUARROSA(227)
SD62	TURACO/5/CHIR3/4/SIREN//ALTAR84/AE.SQUARROSA(205)/3/3*BUC/6/CNO/7/ CPI/GEDIZ/3/GOO//JO/CRA/4/AE.SQUARROSA(227)
SD63	TURACO/5/CHIR3/4/SIREN//ALTAR84/AE.SQUARROSA(205)/3/3*BUC/6/CNO/7/ CPI/GEDIZ/3/GOO//JO/CRA/4/AE.SQUARROSA(227)
SD64	RABE/2*MO88/5/68.111/RGB-U//WARD RESEL/3/STIL/4/AE.SQUARROSA(1038)
SD65	RABE/2*MO88/5/68.111/RGB-U//WARD RESEL/3/STIL/4/AE.SQUARROSA(1038)
SD66	RABE/2*MO88/5/68.111/RGB-U//WARD RESEL/3/STIL/4/AE.SQUARROSA(1038)
SD67	MAYOOR//TKSN1081/AE.SQUARROSA(222)/3/OPATA/6/68.111/RGB-U//WARD/3/FGO/4/RABI/5/AE.SQUARROSA(878)
SD68	CPI/GEDIZ/3/GOO//JO69/CRA/4/AE.SQUARROSA(208)/5/OAPTA/6/68.111/RGB-U//WARD/3/FGO/4/RABI/5/AE.SQUARROSA(878)
SD69	MAYOOR//TKSN1081/AE.SQUARROSA(222)/3/OPATA/6/68.111/RGB-U//WARD/3/FGO/4/RABI/5/AE.SQUARROSA(878)
SD70	CPI/GEDIZ/3/GOO//JO69/CRA/4/AE.SQUARROSA (208)/5/OAPTA/6/68.111/RGB-U//WARD RESEL/3/STIL/4/AE.SQUARROSA(783)
SD71	CPI/GEDIZ/3/GOO//JO69/CRA/4/AE.SQUARROSA(208)/5/OAPTA/6/68.111/RGB-U//WARD RESEL/3/STIL/4/AE.SQUARROSA(783)
SD72	CPI/GEDIZ/3/GOO//JO69/CRA/4/AE.SQUARROSA(208)/5/OAPTA/6/68.111/RGB-U//WARD RESEL/3/STIL/4/AE.SQUARROSA(783)
SD73	CPI/GEDIZ/3/GOO//JO69/CRA/4/AE.SQUARROSA(208)/5/OAPTA/6/68.111/RGB-U//WARD RESEL/3/STIL/4/AE.SQUARROSA(783)
SD74	CPI/GEDIZ/3/GOO//JO69/CRA/4/AE.SQUARROSA(208)/5/OAPTA/6/68.111/RGB-U//WARD RESEL/3/STIL/4/AE.SQUARROSA(783)
SD75	CPI/GEDIZ/3/GOO//JO69/CRA/4/AE.SQUARROSA(208)/5/OPATA/6/68.111/RGB-U//WARD RESEL/3/STIL/4/AE.SQUARROSA(783)
SD76	CPI/GEDIZ/3/GOO//JO69/CRA/4/AE.SQUARROSA(208)/5/OPATA/6/68.111/RGB-U//WARD RESEL/3/STIL/4/AE.SQUARROSA(783)
SD77	CPI/GEDIZ/3/GOO//JO69/CRA/4/AE.SQUARROSA(208)/5/OPATA/6/68.111/RGB-U//WARD RESEL/3/STIL/4/AE.SQUARROSA(783)
SD78	CPI/GEDIZ/3/GOO//JO69/CRA/4/AE.SQUARROSA(208)/5/OPATA/6/68.111/RGB-U//WARD RESEL/3/STIL/4/AE.SQUARROSA(783)
SD79	CPI/GEDIZ/3/GOO//JO69/CRA/4/AE.SQUARROSA(208)/5/OPATA/6/68.111/RGB-U//WARD RESEL/3/STIL/4/AE.SQUARROSA(783)
SD80	CPI/GEDIZ/3/GOO//JO69/CRA/4/AE.SQUARROSA(208)/5/OPATA/6/68.111/RGB-U//WARD RESEL/3/STIL/4/AE.SQUARROSA(783)
SD81	CPI/GEDIZ/3/GOO//JO69/CRA/4/AE.SQUARROSA(208)/5/OPATA/6/68.111/RGB-U//WARD RESEL/3/STIL/4/AE.SQUARROSA(783)
SD82	CPI/GEDIZ/3/GOO//JO69/CRA/4/AE.SQUARROSA(208)/5/OPATA/6/68.111/RGB-U//WARD RESEL/3/STIL/4/AE.SQUARROSA(783)
SD83	CPI/GEDIZ/3/GOO//JO69/CRA/4/AE.SQUARROSA(208)/5/OPATA/6/68.111/RGB-U//WARD RESEL/3/STIL/4/AE.SQUARROSA(783)
SD84	CPI/GEDIZ/3/GOO//JO69/CRA/4/AE.SQUARROSA (208)/5/OPATA/6/68.111/RGB-U//WARD RESEL/3/STIL/4/AE.SQUARROSA(783)
SD85	TURACO/5/CHIR3/4/SIREN//ALTAR84/AE.SQUARROSA(205)/3/3*BUC/6/CNO/7/ CPI/GEDIZ/3/GOO//JO/CRA/4/AE.SQUARROSA(273)
SD86	OPATA/6/68.111/RGB-U//WARD/3/FGO/4/RABI/5/AE.SQUARROSA(878)
SD87	INQALAB 91/TSAPKI//SCA/AE.SQUARROSA(518)
SD88	ALTAR 84/AE.SQUARROSA(221)//YACO/3/INQALAB 91/4/D67.2/P66.270//T.BOEOTICUM(66)
SD89	CNDO/R143//ENTE/MEXI_2/3/AE.SQUARROSA(TAUS)/4/WEAVER/5/2*KAUZ/6/ DOY1/AE.SQUARROSA) (458)
SD90	CNDO/R143//ENTE/MEXI_2/3/AE.SQUARROSA(TAUS)/4/WEAVER/5/2*KAUZ/6/ DOY1/AE.SQUARROSA) (458)
SD91	CNDO/R143//ENTE/MEXI_2/3/AE.SQUARROSA(TAUS)/4/WEAVER/5/2*KAUZ/6/ DOY1/AE.SQUARROSA) (458)
SD92	CNDO/R143//ENTE/MEXI_2/3/AE.SQUARROSA(TAUS)/4/WEAVER/5/2*KAUZ/6/ DOY1/AE.SQUARROSA) (458)
SD93	CNDO/R143//ENTE/MEXI_2/3/AE.SQUARROSA(TAUS)/4/WEAVER/5/2*KAUZ/6/DOY1/AE.SQUARROSA(458)
SD94	SERI/5/68.111/RGB-U//WARD RESEL/3/STIL/4/AE.SQUARROSA(392)
SD95	TURACO/5/CHIR3/4/SIREN//ALTAR84/AE.SQUARROSA(205)/3/3*BUC/6/OPATA/7/ SCA/AE.SQUARROSA(518)
SD96	MAYOOR//TK SN1081/AE.SQUARROSA(222)/3/CBRD/4/ARLIN_1/T.MONOCOCCUM(95)
SD97	MAYOOR//TK SN1081/AE.SQUARROSA(222)/3/CBRD/4/ARLIN_1/T.MONOCOCCUM(95)
SD98	CHAPIO/INQALAB 91/4/68.111/RGB-U//WARD/3/AE.SQUARROSA(452)
SD99	CHAPIO/INQALAB 91/4/68.111/RGB-U//WARD/3/AE.SQUARROSA(452)
SD100	CROC-1/AE.SQUARROSA(224)//KAUZ/3/CETA/AE.SQUARROSA(895)
SD101	CROC-1/AE.SQUARROSA(224)//KAUZ/3/CETA/AE.SQUARROSA(895)
SD102	OPATA/PAS//DOY1/AE.SQUARROSA(1024)
SD103	MAYOOR//TKSN1081/AE.SQUARROSA(222)/3/OPATA/4/ DOY1/AE.SQUARROSA(515)
SD104	DOYI/AE.SQUARROSA(1018)/6/CPI/GEDIZ/3/GOO//JO69/CRA/4/AE.SQUARROSA (208)/5/OPATA
SD105	DOYI/AE.SQUARROSA(1018) x CPI/GEDIZ/3/GOO//JO69/CRA/4/AE.SQUARROSA (208)/5/OPATA
SD106	DOYI/AE.SQUARROSA(1018) x CPI/GEDIZ/3/GOO//JO69/CRA/4/AE.SQUARROSA (208)/5/OPATA
SD107	MAYOOR/TK SN1081/AE.SQUARROSA (222)/3/PASTOR/4/CROC_1/AE.SQUARROSA(444)
SD108	MAYOOR/TK SN1081/AE.SQUARROSA(222)/3/PASTOR/4/CROC_1/AE.SQUARROSA(444)
SD109	PBW-343//DOY1/AE.SQUARROSA(188)
SD110	OPATA//CETA/AE.SQUARROSA(895)
SD111	OPATA//INQALAB 91/AC8528
SD112	OPATA//INQALAB 91/AC8528
SD113	OPATA//GAN/AE.SQUARROSA(408)
SD114	OPATA//DOY1/AE.SQUARROSA(458)
SD115	OPATA//DVERD_2/AE.SQUARROSA(333)
SD116	OPATA//DVERD_2/AE.SQUARROSA(333)
SD117	OPATA//DVERD_2/AE.SQUARROSA(333)
SD118	OPATA//DVERD_2/AE.SQUARROSA(333)
SD119	OPATA/6/68.111/RGB-U//WARD/3/FGO/4/RABI/5/AE.SQUARROSA(629)
SD120	OPATA/6/x 68.111/RGB-U//WARD/3/FGO/4/RABI/5/AE.SQUARROSA(629)
SD121	OPATA//ALTAR 84/AE.SQUARROSA(J BANGOR)
SD122	OPATA//ALTAR 84/AE.SQUARROSA(J BANGOR)
SD123	OPATA//ALTAR 84/AE.SQUARROSA(J BANGOR)
SD124	OPATA//ALTAR 84/AE.SQUARROSA(J BANGOR)
SD125	OPATA//ALTAR 84/AE.SQUARROSA(J BANGOR)
SD126	OPATA//CETA/AE.SQUARROSA(1027)
SD127	OPATA//ALTAR 84/AE.SQUARROSA(205)
SD128	OPATA//INQALAB 91/TSAPKI
SD129	OPATA//DOY 1/AE.SQUARROSA(1026)
SD130	MAYOOR//TK SN1081/AE.SQUARROSA(222)/3/PASTOR/4/MH-97
SD131	PAS/4/MAYOOR//TK SN1081/AE.SQUARROSA)(222)/3/FCT
SD132	PAS/4/MAYOOR//TK SN1081/AE.SQUARROSA)(222)/3/FCT
SD133	MAYOOR//TK SN1081/AE.SQUARROSA)(222)/3/FCT/6/ YAV_3/SCO//JO69/CRA/3/YAV/79/4/AE.SQUARROSA(498)/5/OPATA
SD134	MAYOOR//TK SN1081/AE.SQUARROSA(222)/3/FCT /6/YAV_3/SCO//JO69/CRA/3/YAV/79/4/AE.SQUARROSA(498)/5/OPATA
SD135	KAUZ/4/MAYOOR//TK SN1081/AE.SQUARROSA(222)/3/CBRD
SD136	KAUZ/4/MAYOOR//TK SN1081/AE.SQUARROSA (222)/3/CBRD
SD137	MAYOOR//TK SN1081/AE.SQUARROSA(222)/3/PASTOR/4/SARSABZ
SD138	BKH-93/4/MAYOOR//TK SN1081/AE.SQUARROSA)(222)/3/FCT
SD139	PASTOR/4/MAYOOR//TK SN1081/AE.SQUARROSA(222)/3/CBRD
SD140	PASTOR/4/MAYOOR//TK SN1081/AE.SQUARROSA(222)/3/CBRD
SD141	PASTOR/4/MAYOOR//TK SN1081/AE.SQUARROSA(222)/3/CBRD
SD142	BKH-93/4/MAYOOR//TK SN1081/AE.SQUARROSA)(222)/3/FCT
SD143	BAV/4/MAYOOR//TK SN1081/AE.SQUARROSA(222)/3/CBRD
SD144	BKH-94/4/D67.2//P66.270//AE.SQUARROSA(257)/3/OPATA
SD145	BKH-94/4/D67.2//P66.270//AE.SQUARROSA(257)/3/OPATA
SD146	CROC-1/AE.SQUARROSA(205)//BORL95/3/ALTAR84
SD147	KAMBARA/INQALAB
SD148	INQALAB/7/68.111/RGB-U//WARD/3/FGO/4/RABI/5/AE.SQUARROSA (878)/6/CETA
SD149	INQILAB 91/RABI//INQALAB
SD150	INQALAB/7/68.111/RGB-U//WARD/3/FGO/4/RABI/5/AE.SQUARROSA (878)/6/CETA/
SD151	CHAPIO/INQALAB 91/4/PICUS/3/KAUZ*2/BOW//KAUZ)
SD152	CHAPIO/INQALAB 91/4/PICUS/3/KAUZ*2/BOW//KAUZ)
SD153	CHAPIO/INQALAB 91/4/PICUS/3/KAUZ*2/BOW//KAUZ
SD154	CHAPIO/INQALAB 91/4/PICUS/3/KAUZ*2/BOW//KAUZ
SD155	CHAPIO/INQALAB 91/4/PICUS/3/KAUZ*2/BOW//KAUZ
SD156	CHAPIO/INQALAB 91/4/PICUS/3/KAUZ*2/BOW//KAUZ
SD157	CHAPIO/INQALAB 91/4/PICUS/3/KAUZ*2/BOW//KAUZ
SD158	CHAPIO/INQALAB 91/4/PICUS/3/KAUZ*2/BOW//KAUZ
SD159	CHAPIO/INQALAB 91/4/PICUS/3/KAUZ*2/BOW//KAUZ
SD160	CHAPIO/INQALAB 91/4/PICUS/3/KAUZ*2/BOW//KAUZ
SD161	CHAPIO/INQALAB 91/4/PICUS/3/KAUZ*2/BOW//KAUZ
SD162	CHAPIO/INQALAB 91/4/PICUS/3/KAUZ*2/BOW//KAUZ
SD163	CHAPIO/INQALAB 91/4/PICUS/3/KAUZ*2/BOW//KAUZ
SD164	CHAPIO/INQALAB 91/4/PICUS/3/KAUZ*2/BOW//KAUZ
SD165	MAYOOR//TK SN1081/AE.SQUARROSA)(222)/3/BCN/6/ 68.111/RGB-U//WARD/3/FGO/4/RABI/5/AE.SQUARROSA (878)/6/CETA/
SD166	TURACO/5/CHIR3/4/SIREN//ALTAR 84/AE.SQUARROSA(205)/3/3*BUC/6/CNO/7/ 68.111/RGB-U//WARD/3/FGO/4/RABI/5/AE.SQUARROSA (878)/6/CETA/
SD167	TURACO/5/CHIR3/4/SIREN//ALTAR 84/AE.SQUARROSA(205)/3/3*BUC/6/CNO/7/ 68.111/RGB-U//WARD/3/FGO/4/RABI/5/AE.SQUARROSA (878)/6/CETA/
SD168	TURACO/5/CHIR3/4/SIREN//ALTAR 84/AE.SQUARROSA(205)/3/3*BUC/6/CNO/7/ 68.111/RGB-U//WARD/3/FGO/4/RABI/5/AE.SQUARROSA (878)/6/CETA/
SD169	TURACO/5/CHIR3/4/SIREN//ALTAR 84/AE.SQUARROSA(205)/3/3*BUC/6/CNO/7/ 68.111/RGB-U//WARD/3/FGO/4/RABI/5/AE.SQUARROSA (878)/6/CETA/
SD170	MAYOOR//TK SN1081/AE.SQUARROSA)(222)/3/FCT/4/PASTOR
SD171	MAYOOR//TK SN1081/AE.SQUARROSA)(222)/3/FCT/4/PASTOR
SD172	MAYOOR//TK SN1081/AE.SQUARROSA)(222)/3/FCT/4/PASTOR
SD173	MAYOOR//TK SN1081/AE.SQUARROSA)(222)/3/FCT/4/PASTOR
SD174	MAYOOR//TK SN1081/AE.SQUARROSA)(222)/3/FCT/4/PASTOR
SD175	MAYOOR//TK SN1081/AE.SQUARROSA)(222)/3/FCT/4/PASTOR
SD176	MAYOOR//TK SN1081/AE.SQUARROSA)(222)/3/BCN/4//6/68.111/RGB-U//WARD/3/FGO/4/RABI/5/AE.SQUARROSA (878)/6/CETA/
SD177	GAN/AE.SQUARROSA(236)//CETA/AE.SQUARROSA(895)/3/MAIZ/4/INQALAB 91/5/ PBW-343
SD178	MAYOOR//TK SN1081/AE.SQUARROSA)(222)/3/FCT/4/PASTOR
SD179	MAYOOR/PASTOR
SD180	MAYOOR/PASTOR
SD181	MAYOOR/PASTOR
SD182	MAYOOR/PASTOR
SD183	MAYOOR/PASTOR
SD184	CHIRYA/PBW-343
SD185	CHIRYA/PBW-343
SD186	CHIRYA/PASTOR
SD187	CHIRYA/Weebill-1
SD188	CHIRYA/Weebill-1
SD189	CHIRYA/BKH-94
SD190	DOY1/AE.SQUARROSA(224)//HANS/PRL
SD191	ALTAR 84/AE.SQUARROSA(193)//PASTOR
SD192	GAN/AE.SQUARROSA(236)//CETA/AE.SQUARROSA(895)/3/MAIZ/4/INQALAB 91/5/ BKH-94
SD193	GAN/AE.SQUARROSA(236)//CETA/AE.SQUARROSA(895)/3/MAIZ/4/INQALAB 91/5/BKH-94
SD194	GAN/AE.SQUARROSA(236)//CETA/AE.SQUARROSA(895)/3/MAIZ/4/INQALAB 91/5/BKH-94
SD195	GAN/AE.SQUARROSA(236)//CETA/AE.SQUARROSA(895)/3/MAIZ/4/INQALAB 91/5/BKH-94
SD196	GAN/AE.SQUARROSA(236)//CETA/AE.SQUARROSA(895)/3/MAIZ/4/INQALAB 91/5/BKH-94
SD197	GAN/AE.SQUARROSA(236)//CETA/AE.SQUARROSA(895)/3/MAIZ/4/INQALAB 91/5/ PBW-343
SD198	GAN/AE.SQUARROSA(236)//CETA/AE.SQUARROSA(895)/3/MAIZ/4/INQALAB 91/5/PBW-343
SD199	GAN/AE.SQUARROSA(236)//CETA/AE.SQUARROSA(895)/3/MAIZ/4/INQALAB 91/5/ PBW-343
SD200	GAN/AE.SQUARROSA(236)//CETA/AE.SQUARROSA(895)/3/MAIZ/4/INQALAB 91/5/PBW-343
SD201	GAN/AE.SQUARROSA(236)//CETA/AE.SQUARROSA(895)/3/MAIZ/4/INQALAB 91/5/PBW-343
SD202	GAN/AE.SQUARROSA(236)//CETA/AE.SQUARROSA(895)/3/MAIZ/4/INQALAB 91/5/PBW-343
SD203	GAN/AE.SQUARROSA(236)//CETA/AE.SQUARROSA(895)/3/MAIZ/4/INQALAB 91/5/PBW-343
SD204	GAN/AE.SQUARROSA(236)//CETA/AE.SQUARROSA(895)/3/MAIZ/4/INQALAB 91/5/PBW-343
SD205	GAN/AE.SQUARROSA(236)//CETA/AE.SQUARROSA(895)/3/MAIZ/4/INQALAB 91/5/PBW-343
SD206	GAN/AE.SQUARROSA(236)//CETA/AE.SQUARROSA(895)/3/MAIZ/4/INQALAB 91/5/PBW-343
SD207	GAN/AE.SQUARROSA(236)//CETA/AE.SQUARROSA(895)/3/MAIZ/4/INQALAB 91/5/PBW-343
SD208	GAN/AE.SQUARROSA(236)//CETA/AE.SQUARROSA(895)/3/MAIZ/4/INQALAB 91/5/PBW-343
SD209	GAN/AE.SQUARROSA(236)//CETA/AE.SQUARROSA(895)/3/MAIZ/4/INQALAB 91/5/PBW-343

## Sheet: Table S2
Table S2.Marker-trait association identified for stripe rust resistance identified so far in bread wheat using GWAS
Marker	Chromosomes	Physical Position	Reported QTL	References
3937719	1A	217.77		Fangjie Yao el al, 2020. PLANT SCIENCE
1092792	1B	159.3		Fangjie Yao el al, 2020. PLANT SCIENCE
1103881	1B	294.54		Fangjie Yao el al, 2020. PLANT SCIENCE
1120626	2B	336.69		Fangjie Yao el al, 2020. PLANT SCIENCE
7352428	2D	144.03		Fangjie Yao el al, 2020. PLANT SCIENCE
1150427	3A	63.76		Fangjie Yao el al, 2020. PLANT SCIENCE
1209230	3B	54.14		Fangjie Yao el al, 2020. PLANT SCIENCE
1127889	3B	741.02		Fangjie Yao el al, 2020. PLANT SCIENCE
4396071	3B	769.18		Fangjie Yao el al, 2020. PLANT SCIENCE
1221235	3D	107.96		Fangjie Yao el al, 2020. PLANT SCIENCE
5352515	4A	81.56		Fangjie Yao el al, 2020. PLANT SCIENCE
1221721	4A	215.39		Fangjie Yao el al, 2020. PLANT SCIENCE
1184876	4B	2.34		Fangjie Yao el al, 2020. PLANT SCIENCE
1078370	5B	223.51		Fangjie Yao el al, 2020. PLANT SCIENCE
3936688	6A	5.14		Fangjie Yao el al, 2020. PLANT SCIENCE
1266956	6A	5.83		Fangjie Yao el al, 2020. PLANT SCIENCE
1386173	6D	173.78		Fangjie Yao el al, 2020. PLANT SCIENCE
3935096	6D	176.02		Fangjie Yao el al, 2020. PLANT SCIENCE
1118430	7A	4.46		Fangjie Yao el al, 2020. PLANT SCIENCE
4002941	7B	222.92		Fangjie Yao el al, 2020. PLANT SCIENCE
544810753	3B			Madhav Bhatta et al, 2020., International journel of molecular Science
73425349	4D			Madhav Bhatta et al, 2020., International journel of molecular Science
706787545	7B			Madhav Bhatta et al, 2020., International journel of molecular Science
34483654	2A			Madhav Bhatta et al, 2020., International journel of molecular Science
34483654	2A			Madhav Bhatta et al, 2020., International journel of molecular Science
730117633	7B			Madhav Bhatta et al, 2020., International journel of molecular Science
516079891	1A			Madhav Bhatta et al, 2020., International journel of molecular Science
669910684	6B			Madhav Bhatta et al, 2020., International journel of molecular Science
360428982	5B			Madhav Bhatta et al, 2020., International journel of molecular Science
158912458	5A			Madhav Bhatta et al, 2020., International journel of molecular Science
701569874	7A			Madhav Bhatta et al, 2020., International journel of molecular Science
4791631	4B			Madhav Bhatta et al, 2020., International journel of molecular Science
381953220	2D			Madhav Bhatta et al, 2020., International journel of molecular Science
721353764	3A			Madhav Bhatta et al, 2020., International journel of molecular Science
592532938	1A			Madhav Bhatta et al, 2020., International journel of molecular Science
644835165	2D			Madhav Bhatta et al, 2020., International journel of molecular Science
708435571	7A			Madhav Bhatta et al, 2020., International journel of molecular Science
5505	1A			Peter Bulli et al.2016., Journel of genetics of immunity
3215	1A			Peter Bulli et al.2016., Journel of genetics of immunity
5963	1B			Peter Bulli et al.2016., Journel of genetics of immunity
5915	1B			Peter Bulli et al.2016., Journel of genetics of immunity
62	1B			Peter Bulli et al.2016., Journel of genetics of immunity
2526	2A			Peter Bulli et al.2016., Journel of genetics of immunity
5824	2A			Peter Bulli et al.2016., Journel of genetics of immunity
3401	3A			Peter Bulli et al.2016., Journel of genetics of immunity
3981	4A			Peter Bulli et al.2016., Journel of genetics of immunity
3774	4A			Peter Bulli et al.2016., Journel of genetics of immunity
6697	4A			Peter Bulli et al.2016., Journel of genetics of immunity
4651	4A			Peter Bulli et al.2016., Journel of genetics of immunity
3422	4A			Peter Bulli et al.2016., Journel of genetics of immunity
5381	4D			Peter Bulli et al.2016., Journel of genetics of immunity
5002	5A			Peter Bulli et al.2016., Journel of genetics of immunity
5166	5B			Peter Bulli et al.2016., Journel of genetics of immunity
8595	6A			Peter Bulli et al.2016., Journel of genetics of immunity
7257	6B			Peter Bulli et al.2016., Journel of genetics of immunity
4169	6B			Peter Bulli et al.2016., Journel of genetics of immunity
349	6B			Peter Bulli et al.2016., Journel of genetics of immunity
BS00067586_51	1B			Bin Cheng et al, 2020.,Journal of Applied Genetics
Excalibur_c18876_334	1B			Bin Cheng et al, 2020.,Journal of Applied Genetics
RAC875_c5227_1385	1B			Bin Cheng et al, 2020.,Journal of Applied Genetics
wsnp_CAP11_c631_419930	1B			Bin Cheng et al, 2020.,Journal of Applied Genetics
Tdurum_contig29087_628	1B			Bin Cheng et al, 2020.,Journal of Applied Genetics
Tdurum_contig29087_757	1B			Bin Cheng et al, 2020.,Journal of Applied Genetics
Excalibur_c25640_110	1B			Bin Cheng et al, 2020.,Journal of Applied Genetics
BS00086365_51	2A			Bin Cheng et al, 2020.,Journal of Applied Genetics
RAC875_rep_c69619_78	2A			Bin Cheng et al, 2020.,Journal of Applied Genetics
IAAV7287	2A			Bin Cheng et al, 2020.,Journal of Applied Genetics
Kukri_c55951_97	2B			Bin Cheng et al, 2020.,Journal of Applied Genetics
BobWhite_c32319_313	2B			Bin Cheng et al, 2020.,Journal of Applied Genetics
BS00009637_51	2D			Bin Cheng et al, 2020.,Journal of Applied Genetics
TA002369-0369	4A			Bin Cheng et al, 2020.,Journal of Applied Genetics
BS00079942_51	6A			Bin Cheng et al, 2020.,Journal of Applied Genetics
wsnp_Ex_c965_1846161	6A			Bin Cheng et al, 2020.,Journal of Applied Genetics
Tdurum_contig29983_490	2A	259186	YrR61, Yr61, Yr56, Yr17, Yr2A.1PBL, QYr.tam-2AS_TAM 111, QYr.uga2AS_26R61	Samira El Hanaf el al 2021.,Euphytica
Kukri_c22599_114	2A	397564	YrR61, Yr61, Yr56, Yr17, Yr2A.1PBL, QYr.tam-2AS_TAM 111, QYr.uga2AS_26R61	Samira El Hanaf el al 2021.,Euphytica
tplb0041b11_529	2A	532014	YrR61, Yr61, Yr56, Yr17, Yr2A.1PBL, QYr.tam-2AS_TAM 111, QYr.uga2AS_26R61	Samira El Hanaf el al 2021.,Euphytica
Excalibur_c62893_629	2A	4213194	YrR61, Yr61, Yr56, Yr17, Yr2A.1PBL, QYr.tam-2AS_TAM 111, QYr.uga2AS_26R61	Samira El Hanaf el al 2021.,Euphytica
RAC875_c829_1215	2A	17000797	QYr.inra-2AL_CampRemy	Samira El Hanaf el al 2021.,Euphytica
Ra_c26532_894	2A	21532691	QYr.inra-2AL_CampRemy	Samira El Hanaf el al 2021.,Euphytica
wsnp_Ku_c33374_42877546	2A	4789997	Yr2A.2PBL, QYrst.orr-2AS_Stephens, QYr.ucw-2A_PI610750	Samira El Hanaf el al 2021.,Euphytica
BS00093990_51	2A	24278839	Yr2A.2PBL, QYrst.orr-2AS_Stephens, QYr.ucw-2A_PI610750	Samira El Hanaf el al 2021.,Euphytica
TA003766-0683	2A	24410117	Yr2A.2PBL, QYrst.orr-2AS_Stephens, QYr.ucw-2A_PI610750	Samira El Hanaf el al 2021.,Euphytica
Ku_c7740_879	2B	160217138	QYr.cim-2BS_Francolin	Samira El Hanaf el al 2021.,Euphytica
Tdurum_contig11802_864	2D	2478926	QYr.caas-2DS_Libellula	Samira El Hanaf el al 2021.,Euphytica
BS00067382_51	2D	4329746	QYr.caas-2DS_Libellula	Samira El Hanaf el al 2021.,Euphytica
Excalibur_c25599_358	2D	8294994	QYr.caas-2DS_Libellula	Samira El Hanaf el al 2021.,Euphytica
Kukri_c12648_434	2D	17955919	-	Samira El Hanaf el al 2021.,Euphytica
RAC875_c34939_467	7B	741576947	-	Samira El Hanaf el al 2021.,Euphytica
RAC875_c5744_115	7B	740055207	-	Samira El Hanaf el al 2021.,Euphytica
Excalibur_c81824_411	7B	739931797	-	Samira El Hanaf el al 2021.,Euphytica
BobWhite_c43557_103	7B	741577054	-	Samira El Hanaf el al 2021.,Euphytica
RAC875_c34939_86	7B	741577327	-	Samira El Hanaf el al 2021.,Euphytica
tplb0060b03_432	7B	742465197	-	Samira El Hanaf el al 2021.,Euphytica
RAC875_c38693_319	7B	740056879	-	Samira El Hanaf el al 2021.,Euphytica
RAC875_c8752_705	7B	741575116	-	Samira El Hanaf el al 2021.,Euphytica
RAC875_rep_c108382_824	7B	750083809	-	Samira El Hanaf el al 2021.,Euphytica
94839474	1BS	92.87		Anjan Kumar Pradhan el al, 2020., Frontiers in Genetics
95174135	2AL	591.62		Anjan Kumar Pradhan el al, 2020., Frontiers in Genetics
94848091	2BL	756.7		Anjan Kumar Pradhan el al, 2020., Frontiers in Genetics
94490490	2BL	759.82		Anjan Kumar Pradhan el al, 2020., Frontiers in Genetics
95175933	2BL	760.12		Anjan Kumar Pradhan el al, 2020., Frontiers in Genetics
94608940	2BL	760.26		Anjan Kumar Pradhan el al, 2020., Frontiers in Genetics
95142963	2BL	760.89		Anjan Kumar Pradhan el al, 2020., Frontiers in Genetics
95238626	2BL	760.95		Anjan Kumar Pradhan el al, 2020., Frontiers in Genetics
94497849	2BL	761.98		Anjan Kumar Pradhan el al, 2020., Frontiers in Genetics
94868242	2BL	761.99		Anjan Kumar Pradhan el al, 2020., Frontiers in Genetics
95007159	2DL	619.6		Anjan Kumar Pradhan el al, 2020., Frontiers in Genetics
95166280	2DL	621.02		Anjan Kumar Pradhan el al, 2020., Frontiers in Genetics
94877000	3B-	3.24		Anjan Kumar Pradhan el al, 2020., Frontiers in Genetics
95098367	3DS	3.98		Anjan Kumar Pradhan el al, 2020., Frontiers in Genetics
94417619	3DS	12.45		Anjan Kumar Pradhan el al, 2020., Frontiers in Genetics
94853722	4BL	623.07		Anjan Kumar Pradhan el al, 2020., Frontiers in Genetics
94735973	6BL	117.99		Anjan Kumar Pradhan el al, 2020., Frontiers in Genetics
94382687	6BL	408.65		Anjan Kumar Pradhan el al, 2020., Frontiers in Genetics
94482117	1BL	486.48		Anjan Kumar Pradhan el al, 2020., Frontiers in Genetics
94419836	3AL	374.73		Anjan Kumar Pradhan el al, 2020., Frontiers in Genetics
95193648	3AS	0.56		Anjan Kumar Pradhan el al, 2020., Frontiers in Genetics
94486149	3B-	3.23		Anjan Kumar Pradhan el al, 2020., Frontiers in Genetics
94904447	3B-	3.24		Anjan Kumar Pradhan el al, 2020., Frontiers in Genetics
94702815	3B-	542.74		Anjan Kumar Pradhan el al, 2020., Frontiers in Genetics
94701179	3B-	542.9		Anjan Kumar Pradhan el al, 2020., Frontiers in Genetics
95630255	4AL	602.25		Anjan Kumar Pradhan el al, 2020., Frontiers in Genetics
94541083	4DL	226.26		Anjan Kumar Pradhan el al, 2020., Frontiers in Genetics
94797468	5AS	253.6		Anjan Kumar Pradhan el al, 2020., Frontiers in Genetics
94706157	5BS	38.36		Anjan Kumar Pradhan el al, 2020., Frontiers in Genetics
95145565	5BS	45.24		Anjan Kumar Pradhan el al, 2020., Frontiers in Genetics
94429414	5DS	98.26		Anjan Kumar Pradhan el al, 2020., Frontiers in Genetics
94859969	6DL	462.86		Anjan Kumar Pradhan el al, 2020., Frontiers in Genetics
94883935	3B-	816.28		Anjan Kumar Pradhan el al, 2020., Frontiers in Genetics
94989376	6AS	221.88		Anjan Kumar Pradhan el al, 2020., Frontiers in Genetics
94633926	6DL	369.66		Anjan Kumar Pradhan el al, 2020., Frontiers in Genetics
94844913	7AS	8.78		Anjan Kumar Pradhan el al, 2020., Frontiers in Genetics
95227592	7DL	518.05		Anjan Kumar Pradhan el al, 2020., Frontiers in Genetics
94943939	7DS	14.17		Anjan Kumar Pradhan el al, 2020., Frontiers in Genetics
94878859	7DS	16.7		Anjan Kumar Pradhan el al, 2020., Frontiers in Genetics
95153545	1AL	541.98		Anjan Kumar Pradhan el al, 2020., Frontiers in Genetics
94381637	1AL	542.87		Anjan Kumar Pradhan el al, 2020., Frontiers in Genetics
94717933	1BL	326.02		Anjan Kumar Pradhan el al, 2020., Frontiers in Genetics
95243592	1BL	606.84		Anjan Kumar Pradhan el al, 2020., Frontiers in Genetics
95229302	1BL	608.47		Anjan Kumar Pradhan el al, 2020., Frontiers in Genetics
94850928	1BL	608.53		Anjan Kumar Pradhan el al, 2020., Frontiers in Genetics
94398581	4AS	176.88		Anjan Kumar Pradhan el al, 2020., Frontiers in Genetics
94948233	4DL	211.03		Anjan Kumar Pradhan el al, 2020., Frontiers in Genetics
95258852	5BL	499.12		Anjan Kumar Pradhan el al, 2020., Frontiers in Genetics
94809513	5BS	26.45		Anjan Kumar Pradhan el al, 2020., Frontiers in Genetics
95244380	5DL	344.5		Anjan Kumar Pradhan el al, 2020., Frontiers in Genetics
95202253	5DL	428.83		Anjan Kumar Pradhan el al, 2020., Frontiers in Genetics
AX-110473633	1A	337993377	QYr.sicau-1AL.1	Jing Li et al , 2020
AX-109409080	1A	535919449	QYr.sicau-1AL.2	Jing Li et al , 2020
AX-109302093	2B	158642717	QYr.sicau-2BS	Jing Li et al , 2020
AX-109311497	2B	158776763		Jing Li et al , 2020
AX-110644789	2B	159099539		Jing Li et al , 2020
AX-109323267	2B	159205262		Jing Li et al , 2020
AX-111602206	5A	414417931	QYr.sicau-5AL	Jing Li et al , 2020
AX-109787548	5D	341595505	QYr.sicau-5DL	Jing Li et al , 2020
AX-110894967	5D	342170812		Jing Li et al , 2020
AX-109582878	7B	733594988	QYr.sicau-7BL	Jing Li et al , 2020
AX-111118847	7D	264233453	QYr.sicau-7DS	Jing Li et al , 2020
WA3409	1AL	571		Jingmei Mu et al, 2020., Frontiers in Plant Genetics
WB44699	1BS	2		Jingmei Mu et al, 2020., Frontiers in Plant Genetics
WB44699				Jingmei Mu et al, 2020., Frontiers in Plant Genetics
WB44699				Jingmei Mu et al, 2020., Frontiers in Plant Genetics
WB44699				Jingmei Mu et al, 2020., Frontiers in Plant Genetics
WB44699				Jingmei Mu et al, 2020., Frontiers in Plant Genetics
WB44699				Jingmei Mu et al, 2020., Frontiers in Plant Genetics
WB25290	2AL	737		Jingmei Mu et al, 2020., Frontiers in Plant Genetics
WB6997	2AL	739		Jingmei Mu et al, 2020., Frontiers in Plant Genetics
WB6997				Jingmei Mu et al, 2020., Frontiers in Plant Genetics
WB34793	2BL	524		Jingmei Mu et al, 2020., Frontiers in Plant Genetics
WB34793				Jingmei Mu et al, 2020., Frontiers in Plant Genetics
WA229	2DL	619		Jingmei Mu et al, 2020., Frontiers in Plant Genetics
WB44443	3AL	639		Jingmei Mu et al, 2020., Frontiers in Plant Genetics
WB44966	4AL	538		Jingmei Mu et al, 2020., Frontiers in Plant Genetics
IWA5116	4AL	605		Jingmei Mu et al, 2020., Frontiers in Plant Genetics
WA2869	4BL	666		Jingmei Mu et al, 2020., Frontiers in Plant Genetics
WB43581	5AL	644		Jingmei Mu et al, 2020., Frontiers in Plant Genetics
WB43581				Jingmei Mu et al, 2020., Frontiers in Plant Genetics
IWB29509	5BL	685		Jingmei Mu et al, 2020., Frontiers in Plant Genetics
IWB29509				Jingmei Mu et al, 2020., Frontiers in Plant Genetics
WB16856	5DS	59		Jingmei Mu et al, 2020., Frontiers in Plant Genetics
WB16856				Jingmei Mu et al, 2020., Frontiers in Plant Genetics
WB16856				Jingmei Mu et al, 2020., Frontiers in Plant Genetics
WB16856				Jingmei Mu et al, 2020., Frontiers in Plant Genetics
WB16856				Jingmei Mu et al, 2020., Frontiers in Plant Genetics
WB16856				Jingmei Mu et al, 2020., Frontiers in Plant Genetics
WB52712	6AL	356		Jingmei Mu et al, 2020., Frontiers in Plant Genetics
WB52712				Jingmei Mu et al, 2020., Frontiers in Plant Genetics
WA6322	7BL	457		Jingmei Mu et al, 2020., Frontiers in Plant Genetics
WB72939	7BL	683		Jingmei Mu et al, 2020., Frontiers in Plant Genetics
WB38096	2A			Meriem Aoun. 2021., Frontiers in Plant Science
WB47425	5B			Meriem Aoun. 2021., Frontiers in Plant Science
WB26157	5B			Meriem Aoun. 2021., Frontiers in Plant Science
WB10489	2A			Meriem Aoun. 2021., Frontiers in Plant Science
WB10489	2A			Meriem Aoun. 2021., Frontiers in Plant Science
IWB24755	6A			Meriem Aoun. 2021., Frontiers in Plant Science
WB52926	6B			Meriem Aoun. 2021., Frontiers in Plant Science
IWB12795	1A			Meriem Aoun et al. 2018., Meriem Aoun
IWB20633	1A			Meriem Aoun et al. 2018., Meriem Aoun
IWB56353	1A			Meriem Aoun et al. 2018., Meriem Aoun
IWB34847	1B			Meriem Aoun et al. 2018., Meriem Aoun
Yr15	1B			Meriem Aoun et al. 2018., Meriem Aoun
IWB35520	1D			Meriem Aoun et al. 2018., Meriem Aoun
IWB1593.1	2A			Meriem Aoun et al. 2018., Meriem Aoun
IWB10956	2A			Meriem Aoun et al. 2018., Meriem Aoun
Sr28	2B			Meriem Aoun et al. 2018., Meriem Aoun
IWB32165	2B			Meriem Aoun et al. 2018., Meriem Aoun
IWB26833	3A			Meriem Aoun et al. 2018., Meriem Aoun
IWA3530	5A			Meriem Aoun et al. 2018., Meriem Aoun
IWA7815	5B			Meriem Aoun et al. 2018., Meriem Aoun
IWB25986	6B			Meriem Aoun et al. 2018., Meriem Aoun
IWB74027	6B			Meriem Aoun et al. 2018., Meriem Aoun
wPt-0164	1A	134.2		Jighly et al. 2015., Theor Appl Genet
wPt-2976	1A	134.2		Jighly et al. 2015., Theor Appl Genet
wPt-666087	1A	134.2		Jighly et al. 2015., Theor Appl Genet
wPt-669294	1A	134.2		Jighly et al. 2015., Theor Appl Genet
wPt-669800	1A	134.2		Jighly et al. 2015., Theor Appl Genet
wPt-734285	1A	134.2		Jighly et al. 2015., Theor Appl Genet
wPt-734285	1A	134.2		Jighly et al. 2015., Theor Appl Genet
wPt-3712	1A	135.6		Jighly et al. 2015., Theor Appl Genet
wsnp_BG274584B_Ta_2_3	2A	158.9		Jighly et al. 2015., Theor Appl Genet
wsnp_BG274584B_Ta_2_3	2A	158.9		Jighly et al. 2015., Theor Appl Genet
wsnp_BG274584B_Ta_2_3	2A	158.9		Jighly et al. 2015., Theor Appl Genet
wsnp_BG274584B_Ta_2_3	2A	158.9		Jighly et al. 2015., Theor Appl Genet
wsnp_BG274584B_Ta_2_3	2A	158.9		Jighly et al. 2015., Theor Appl Genet
wPt-6271	2B	0.2		Jighly et al. 2015., Theor Appl Genet
wsnp_Ex_c14711_22788263	2B	44		Jighly et al. 2015., Theor Appl Genet
wsnp_Ex_c14711_22788263	2B	44		Jighly et al. 2015., Theor Appl Genet
wsnp_Ex_c14711_22788263	2B	44		Jighly et al. 2015., Theor Appl Genet
wsnp_Ex_c14711_22788263	2B	44		Jighly et al. 2015., Theor Appl Genet
wsnp_Ex_c14711_22788263	2B	44		Jighly et al. 2015., Theor Appl Genet
wsnp_Ex_c14711_22788263	2B	44		Jighly et al. 2015., Theor Appl Genet
wsnp_Ex_c163_320267	2B	43.3		Jighly et al. 2015., Theor Appl Genet
wsnp_Ex_c163_320858	2B	43.3		Jighly et al. 2015., Theor Appl Genet
wsnp_Ex_rep_c70756_69644826	2B	45.9		Jighly et al. 2015., Theor Appl Genet
wsnp_JD_c5064_6183978	2B	48.1		Jighly et al. 2015., Theor Appl Genet
wsnp_Ex_c21092_30220342	2B	56.2		Jighly et al. 2015., Theor Appl Genet
wsnp_Ex_c21092_30220702	2B	56.2		Jighly et al. 2015., Theor Appl Genet
wsnp_JD_c744_1111659	2B	163.4		Jighly et al. 2015., Theor Appl Genet
wsnp_Ex_c1758_3326792	2B	166.2		Jighly et al. 2015., Theor Appl Genet
wsnp_Ex_rep_c67411_65994109	2B	166.2		Jighly et al. 2015., Theor Appl Genet
wsnp_Ex_rep_c68194_66973114	2B	166.2		Jighly et al. 2015., Theor Appl Genet
wsnp_Ex_rep_c68194_66973531	2B	166.2		Jighly et al. 2015., Theor Appl Genet
wsnp_Ex_c54998_57670603	2B	168		Jighly et al. 2015., Theor Appl Genet
wsnp_Ex_rep_c67561_66189356	2B	185.1		Jighly et al. 2015., Theor Appl Genet
wsnp_Ex_rep_c67561_66189356	2B	185.1		Jighly et al. 2015., Theor Appl Genet
wsnp_Ex_c9729_16071358	2B	185.7		Jighly et al. 2015., Theor Appl Genet
wsnp_JD_c52_87219	2B	185.7		Jighly et al. 2015., Theor Appl Genet
65326	2B	93.1	Lr48, Nsabiyera et al. (2016); Lr23, Chhetri et al. (2017)	Joukhadar et al. 2020. Theoretical and Applied Genetics
40029	2B	785.9		Joukhadar et al. 2020. Theoretical and Applied Genetics
29375	3A	686.2		Joukhadar et al. 2020. Theoretical and Applied Genetics
20076	3B	140.5	Kertho et al. (2015)	Joukhadar et al. 2020. Theoretical and Applied Genetics
24547	3B			Joukhadar et al. 2020. Theoretical and Applied Genetics
79646	3D	170.5		Joukhadar et al. 2020. Theoretical and Applied Genetics
50128	3D	351.1		Joukhadar et al. 2020. Theoretical and Applied Genetics
40680	3D	613.7	Lr24/Sr24, Mago et al. (2005) and Bariana et al. (2016)	Joukhadar et al. 2020. Theoretical and Applied Genetics
67745	4A	733	Lr28, Bipinraj et al. (2011)	Joukhadar et al. 2020. Theoretical and Applied Genetics
26470	4A			Joukhadar et al. 2020. Theoretical and Applied Genetics
47666	4A	424.6	Kertho et al. (2015)	Joukhadar et al. 2020. Theoretical and Applied Genetics
33694	6B	716	Lr3, Gao et al. (2016)	Joukhadar et al. 2020. Theoretical and Applied Genetics
27288	7D	45.5		Joukhadar et al. 2020. Theoretical and Applied Genetics
42165	1D	28.5	Sr33?, Sr45?	Joukhadar et al. 2020. Theoretical and Applied Genetics
68403	2B	429.1	Kankwatsa et al. (2017)	Joukhadar et al. 2020. Theoretical and Applied Genetics
20781	2B	689.9	Sr9b, Gao et al. (2017)	Joukhadar et al. 2020. Theoretical and Applied Genetics
26920	2D	33.9	Sr46, Yu et al. (2015)	Joukhadar et al. 2020. Theoretical and Applied Genetics
67654	3A	543.7	Kankwatsa et al. (2017)	Joukhadar et al. 2020. Theoretical and Applied Genetics
36792	3B	34.7	Sr2/Sr12, Kankwatsa et al. (2017)	Joukhadar et al. 2020. Theoretical and Applied Genetics
46823	3D	613.7	Lr24/Sr24, Mago et al. (2005) and Bariana et al. (2016)	Joukhadar et al. 2020. Theoretical and Applied Genetics
81111	5A	582.1	Kankwatsa et al. (2017)	Joukhadar et al. 2020. Theoretical and Applied Genetics
61732	5D	448.9	Sr30, Hiebert et al. (2010)	Joukhadar et al. 2020. Theoretical and Applied Genetics
10737	6A	2.2	Sr8a, Gao et al. (2017)	Joukhadar et al. 2020. Theoretical and Applied Genetics
41193	6A	11.2		Joukhadar et al. 2020. Theoretical and Applied Genetics
21222	6A	600.4	Sr26, Qureshi et al. (2018)	Joukhadar et al. 2020. Theoretical and Applied Genetics
44475	6A	615.8	Sr13, Gao et al. (2017)	Joukhadar et al. 2020. Theoretical and Applied Genetics
40828	7A	35.6		Joukhadar et al. 2020. Theoretical and Applied Genetics
39818	7A	701.6	Sr15, Babiker et al. (2015)	Joukhadar et al. 2020. Theoretical and Applied Genetics
46358	7B	136.3		Joukhadar et al. 2020. Theoretical and Applied Genetics
19742	7B	716.3	Haile et al. (2012)	Joukhadar et al. 2020. Theoretical and Applied Genetics
3122	7D	58.3		Joukhadar et al. 2020. Theoretical and Applied Genetics
53455	1A	63.3	QRYr1A.1	Joukhadar et al. 2020. Theoretical and Applied Genetics
49695	1B	670.2		Joukhadar et al. 2020. Theoretical and Applied Genetics
46596	1B	736.6	Yr29	Joukhadar et al. 2020. Theoretical and Applied Genetics
47194	2A			Joukhadar et al. 2020. Theoretical and Applied Genetics
10298	2A	698		Joukhadar et al. 2020. Theoretical and Applied Genetics
698	2B		Yr31; QRYr2B.3	Joukhadar et al. 2020. Theoretical and Applied Genetics
GBS-24751	2BS			Juliana et al. 2017., Theor Appl Genet
GBS-37247	1DS			Juliana et al. 2017., Theor Appl Genet
GBS-37247	1DS			Juliana et al. 2017., Theor Appl Genet
GBS-38357	-			Juliana et al. 2017., Theor Appl Genet
GBS-8842	3AS			Juliana et al. 2017., Theor Appl Genet
GBS-30281	4AL			Juliana et al. 2017., Theor Appl Genet
GBS-12317	-			Juliana et al. 2017., Theor Appl Genet
GBS-30281	4AL			Juliana et al. 2017., Theor Appl Genet
GBS-1926	-			Juliana et al. 2017., Theor Appl Genet
GBS-30281	4AL			Juliana et al. 2017., Theor Appl Genet
GBS-5135	-			Juliana et al. 2017., Theor Appl Genet
GBS-22856	3B			Juliana et al. 2017., Theor Appl Genet
GBS-36529	3B			Juliana et al. 2017., Theor Appl Genet
GBS-2454	5BS			Juliana et al. 2017., Theor Appl Genet
GBS-22856	3B			Juliana et al. 2017., Theor Appl Genet
GBS-13047	3B			Juliana et al. 2017., Theor Appl Genet
GBS-23598	-			Juliana et al. 2017., Theor Appl Genet
GBS-6432	2AS			Juliana et al. 2017., Theor Appl Genet
GBS-702	2AS			Juliana et al. 2017., Theor Appl Genet
GBS-6432	2AS			Juliana et al. 2017., Theor Appl Genet
100272191|F|0-37:C > G-37:C > G	2A	19127424		Ramirez et al. 2019., Frontiers in Plant Science
1177572|F|0-15:T > G-15:T > G	2A	13437988		Ramirez et al. 2019., Frontiers in Plant Science
1206128|F|0-54:G > A-54:G > A	2A	14215344		Ramirez et al. 2019., Frontiers in Plant Science
1028859|F|0-50:G > C-50:G > C	2A	8429518		Ramirez et al. 2019., Frontiers in Plant Science
1088511|F|0-7:T > C-7:T > C	2A	16730048		Ramirez et al. 2019., Frontiers in Plant Science
1092886|F|0-39:A > C-39:A > C	2A	16016621		Ramirez et al. 2019., Frontiers in Plant Science
7940374|F|0-14:A > C-14:A > C	2A	16617232		Ramirez et al. 2019., Frontiers in Plant Science
3951942|F|0-8:A > G-8:A > G	2A	15960621		Ramirez et al. 2019., Frontiers in Plant Science
100247987|F|0-40:G > A-40:G > A	2A	13252205		Ramirez et al. 2019., Frontiers in Plant Science
2293684|F|0-18:C > T-18:C > T	2A	14418709		Ramirez et al. 2019., Frontiers in Plant Science
5411524|F|0-14:G > A-14:G > A	2B	22307595		Ramirez et al. 2019., Frontiers in Plant Science
1030280|F|0-14:G > C-14:G > C	2D	635916		Ramirez et al. 2019., Frontiers in Plant Science
1004337|F|0-6:C > T-6:C > T	2D	16959384		Ramirez et al. 2019., Frontiers in Plant Science
5324283|F|0-29:A > G-29:A > G	2D	14744319		Ramirez et al. 2019., Frontiers in Plant Science
AX-110473633	1A	337993377		Jing Li et al. 2020., Frontier in Plant Science
AX-109409080	1A	535919449		Jing Li et al. 2020., Frontier in Plant Science
AX-109302093	2B	158642717		Jing Li et al. 2020., Frontier in Plant Science
AX-109311497	2B	158776763		Jing Li et al. 2020., Frontier in Plant Science
AX-110644789	2B	159099539		Jing Li et al. 2020., Frontier in Plant Science
AX-109323267	2B	159205262		Jing Li et al. 2020., Frontier in Plant Science
AX-111602206	5A	414417931		Jing Li et al. 2020., Frontier in Plant Science
AX-109787548	5D	341595505		Jing Li et al. 2020., Frontier in Plant Science
AX-110894967	5D	342170812		Jing Li et al. 2020., Frontier in Plant Science
AX-109582878	7B	733594988		Jing Li et al. 2020., Frontier in Plant Science
AX-111118847	7D	264233453		Jing Li et al. 2020., Frontier in Plant Science
IWB69599	2A			Liu et al. 2017., Theor Appl Genet
IWA1008	2A			Liu et al. 2017., Theor Appl Genet
WB24920	3B			Liu et al. 2017., Theor Appl Genet
WB6756	4A			Liu et al. 2017., Theor Appl Genet
WB53059	4B			Liu et al. 2017., Theor Appl Genet
WB40757	5B			Liu et al. 2017., Theor Appl Genet
IWB72946	6B			Liu et al. 2017., Theor Appl Genet
WB74161	7A			Liu et al. 2017., Theor Appl Genet
WB59798	7A			Liu et al. 2017., Theor Appl Genet
WB71332	7A			Liu et al. 2017., Theor Appl Genet
IWB11767	7B			Liu et al. 2017., Theor Appl Genet
IWB22778	1AS			Liu et al. 2017., Theor Appl Genet
IWB27332	1AL			Liu et al. 2017., Theor Appl Genet
IWB47025	1BS			Liu et al. 2017., Theor Appl Genet
WB35698	1BL			Liu et al. 2017., Theor Appl Genet
IWB67229	2AL			Liu et al. 2017., Theor Appl Genet
WB7081	2BS			Liu et al. 2017., Theor Appl Genet
IWB48012	2BL			Liu et al. 2017., Theor Appl Genet
WB59983	2BL			Liu et al. 2017., Theor Appl Genet
WB71901	3AL			Liu et al. 2017., Theor Appl Genet
IWA7905	3BS			Liu et al. 2017., Theor Appl Genet
IWB37522	3BL			Liu et al. 2017., Theor Appl Genet
IWB59536	3BL			Liu et al. 2017., Theor Appl Genet
IWB10521	3BL			Liu et al. 2017., Theor Appl Genet
IWB55738	4AS			Liu et al. 2017., Theor Appl Genet
IWA1034	4AL			Liu et al. 2017., Theor Appl Genet
IWB56078	4BS			Liu et al. 2017., Theor Appl Genet
IWA1641	4BL			Liu et al. 2017., Theor Appl Genet
WB67499	4BL			Liu et al. 2017., Theor Appl Genet
WB46475	5A			Liu et al. 2017., Theor Appl Genet
IWA1829	5AL			Liu et al. 2017., Theor Appl Genet
IWB67141	5AL			Liu et al. 2017., Theor Appl Genet
IWB10728	5BS			Liu et al. 2017., Theor Appl Genet
IWB66991	5BS			Liu et al. 2017., Theor Appl Genet
IWB40681	5BL			Liu et al. 2017., Theor Appl Genet
IWA7733	5BL			Liu et al. 2017., Theor Appl Genet
IWB63861	6AS			Liu et al. 2017., Theor Appl Genet
WB63758	6AS			Liu et al. 2017., Theor Appl Genet
IWB9468	6AL			Liu et al. 2017., Theor Appl Genet
IWB72189	6AL			Liu et al. 2017., Theor Appl Genet
IWB60487	6BS			Liu et al. 2017., Theor Appl Genet
IWB12289	6BL			Liu et al. 2017., Theor Appl Genet
IWB61392	7AS			Liu et al. 2017., Theor Appl Genet
IWB21459	7AL			Liu et al. 2017., Theor Appl Genet
IWA1944	7AL			Liu et al. 2017., Theor Appl Genet
IWB71730	7BS			Liu et al. 2017., Theor Appl Genet
IWB20818	1AS			Liu et al. 2017., Frontiers in Plant Science
IWB31208	1AL			Liu et al. 2017., Frontiers in Plant Science
WB29292	1B			Liu et al. 2017., Frontiers in Plant Science
IWA3341	1BL			Liu et al. 2017., Frontiers in Plant Science
WB52168	2BS			Liu et al. 2017., Frontiers in Plant Science
WB59815	2BS			Liu et al. 2017., Frontiers in Plant Science
WB33031	3BL			Liu et al. 2017., Frontiers in Plant Science
IWB2634	4AL			Liu et al. 2017., Frontiers in Plant Science
WB47531	4B			Liu et al. 2017., Frontiers in Plant Science
WB74594	4BL			Liu et al. 2017., Frontiers in Plant Science
WB33606	5AL			Liu et al. 2017., Frontiers in Plant Science
IWB72387	5AL			Liu et al. 2017., Frontiers in Plant Science
IWB24342	2A			Liu et al. 2018., plant genome
IWB46564	2B			Liu et al. 2018., plant genome
IWB41670	2D			Liu et al. 2018., plant genome
IWB11855	3A			Liu et al. 2018., plant genome
IWB59748	3B			Liu et al. 2018., plant genome
IWB78861	3B			Liu et al. 2018., plant genome
IWB77507	4B			Liu et al. 2018., plant genome
IWB22128	5A			Liu et al. 2018., plant genome
Yr5-KASP	2BL			Liu et al. 2020., The American Phytopathological Society (APS)
Yr15-R5	1BS			Liu et al. 2020., The American Phytopathological Society (APS)
Yr15-R8	1BS			Liu et al. 2020., The American Phytopathological Society (APS)
Yr17-KASP	2AS			Liu et al. 2020., The American Phytopathological Society (APS)
VENTRIUP/LN2	2AS			Liu et al. 2020., The American Phytopathological Society (APS)
wMAS000003	7DS			Liu et al. 2020., The American Phytopathological Society (APS)
sunKASP-48	2BS			Liu et al. 2020., The American Phytopathological Society (APS)
IWA414	1AS			Liu et al. 2020., The American Phytopathological Society (APS)
IWB11553	1BS			Liu et al. 2020., The American Phytopathological Society (APS)
IWB66733	2AS			Liu et al. 2020., The American Phytopathological Society (APS)
IWA4714	2AS			Liu et al. 2020., The American Phytopathological Society (APS)
IWB165	2AL			Liu et al. 2020., The American Phytopathological Society (APS)
IWA2678	2BL			Liu et al. 2020., The American Phytopathological Society (APS)
IWA8195	2BL			Liu et al. 2020., The American Phytopathological Society (APS)
IWB165	2BL			Liu et al. 2020., The American Phytopathological Society (APS)
IWA6301	2DS			Liu et al. 2020., The American Phytopathological Society (APS)
IWA5106	3BS			Liu et al. 2020., The American Phytopathological Society (APS)
IWA5816	3DS			Liu et al. 2020., The American Phytopathological Society (APS)
IWB35095	4AL			Liu et al. 2020., The American Phytopathological Society (APS)
IWB34660	4AL			Liu et al. 2020., The American Phytopathological Society (APS)
IWB4308	4AL			Liu et al. 2020., The American Phytopathological Society (APS)
IWB60835	4BS			Liu et al. 2020., The American Phytopathological Society (APS)
IWA1	5AL			Liu et al. 2020., The American Phytopathological Society (APS)
IWA5218	5BL			Liu et al. 2020., The American Phytopathological Society (APS)
IWA4280	5BL			Liu et al. 2020., The American Phytopathological Society (APS)
IWA3500	5BL			Liu et al. 2020., The American Phytopathological Society (APS)
IWA7616	6DL			Liu et al. 2020., The American Phytopathological Society (APS)
IWB58488	7A			Liu et al. 2020., The American Phytopathological Society (APS)
IWA4173	7AL			Liu et al. 2020., The American Phytopathological Society (APS)
IWB10503	7DS			Liu et al. 2020., The American Phytopathological Society (APS)
IWB6797	1D			Liu et al. 2020., The American Phytopathological Society (APS)
993186	2A		QYrtm.pau-2A	Long et al. 2019., Frontiers in Plant Science.
1115258	2A		QYr.inra-2AL	Long et al. 2019., Frontiers in Plant Science.
Xgwm389	3B		QTL-3BS	Long et al. 2019., Frontiers in Plant Science.
1161461	4A		Qyr.wpg-4A.1	Long et al. 2019., Frontiers in Plant Science.
2292362	4B			Long et al. 2019., Frontiers in Plant Science.
3022885	4B			Long et al. 2019., Frontiers in Plant Science.
1266228	5B		QYrdr.wgp-5BL.2	Long et al. 2019., Frontiers in Plant Science.
1301734	5B		QYr.sun-5B	Long et al. 2019., Frontiers in Plant Science.
1309937	7A		QYr.sun-7A	Long et al. 2019., Frontiers in Plant Science.
Xcfd14	7D			Long et al. 2019., Frontiers in Plant Science.
3533134	1B		QYr.cim-1BL	Long et al. 2019., Frontiers in Plant Science.
1080456	1D			Long et al. 2019., Frontiers in Plant Science.
3533777	2A			Long et al. 2019., Frontiers in Plant Science.
5332256	2B		QYrid.ui-2B.1	Long et al. 2019., Frontiers in Plant Science.
Xbarc55	2B		QYr.caas-2BS	Long et al. 2019., Frontiers in Plant Science.
1115820	2D			Long et al. 2019., Frontiers in Plant Science.
1089133	4B		QYr.sun-4B	Long et al. 2019., Frontiers in Plant Science.
1218468	4B			Long et al. 2019., Frontiers in Plant Science.
Xgwm234	5B			Long et al. 2019., Frontiers in Plant Science.
1127951	6A			Long et al. 2019., Frontiers in Plant Science.
1244540	6A			Long et al. 2019., Frontiers in Plant Science.
3955268	6A			Long et al. 2019., Frontiers in Plant Science.
3533288	6A			Long et al. 2019., Frontiers in Plant Science.
3385073	6A			Long et al. 2019., Frontiers in Plant Science.
1268178	6B		QYrdr.wgp-6BL.1	Long et al. 2019., Frontiers in Plant Science.
1159379	6B			Long et al. 2019., Frontiers in Plant Science.
1209024	6D			Long et al. 2019., Frontiers in Plant Science.
1100222	7A			Long et al. 2019., Frontiers in Plant Science.
1250999	7A			Long et al. 2019., Frontiers in Plant Science.
1708004	7A			Long et al. 2019., Frontiers in Plant Science.
1081577	7B		QYr.sun-7B	Long et al. 2019., Frontiers in Plant Science.
Xwmc335	7B		QyrPI182103.wgp-7BL	Long et al. 2019., Frontiers in Plant Science.
Xwmc581	7B			Long et al. 2019., Frontiers in Plant Science.
4910049	7D		Yr18–7DS	Long et al. 2019., Frontiers in Plant Science.
2242944	7D			Long et al. 2019., Frontiers in Plant Science.
Xcfd68	7D			Long et al. 2019., Frontiers in Plant Science.
1287759	1B		QYr.cau-1BS	Long et al. 2019., Frontiers in Plant Science.
3938149	1B			Long et al. 2019., Frontiers in Plant Science.
Xgwm374	1B			Long et al. 2019., Frontiers in Plant Science.
Xwmc611	1B			Long et al. 2019., Frontiers in Plant Science.
1022670	1D		QYrdr.wgp-1DS.1	Long et al. 2019., Frontiers in Plant Science.
Xgwm337	1D			Long et al. 2019., Frontiers in Plant Science.
4394902	2B		QYr.caas-2BL	Long et al. 2019., Frontiers in Plant Science.
2278639	2B			Long et al. 2019., Frontiers in Plant Science.
1150091	3A		NA	Long et al. 2019., Frontiers in Plant Science.
1150427	3A			Long et al. 2019., Frontiers in Plant Science.
1105026	3A			Long et al. 2019., Frontiers in Plant Science.
Xcfd79	3A			Long et al. 2019., Frontiers in Plant Science.
1289226	3B		QYrpi.vt-3BL	Long et al. 2019., Frontiers in Plant Science.
4440148	7D			Long et al. 2019., Frontiers in Plant Science.
3937237	7D			Long et al. 2019., Frontiers in Plant Science.
1229143	1A	183		Manickavelu et al. 2020., Plant Science
1106066	1B	155.2		Manickavelu et al. 2020., Plant Science
1378505	1B	226.1		Manickavelu et al. 2020., Plant Science
1088158	2A	71.9		Manickavelu et al. 2020., Plant Science
1005784	2A	72.3		Manickavelu et al. 2020., Plant Science
1254535	3A	3.6		Manickavelu et al. 2020., Plant Science
1025418	3B	75.4		Manickavelu et al. 2020., Plant Science
1863706	4A	118.4		Manickavelu et al. 2020., Plant Science
991628	5A	55.8		Manickavelu et al. 2020., Plant Science
1723742	5B	133.4		Manickavelu et al. 2020., Plant Science
1156253	6A	33.8		Manickavelu et al. 2020., Plant Science
1269711	7B	112.3		Manickavelu et al. 2020., Plant Science
1280074	7B	112.3		Manickavelu et al. 2020., Plant Science
100005607	NA	NA		Manickavelu et al. 2020., Plant Science
1266622	NA	NA		Manickavelu et al. 2020., Plant Science
1269006	NA	NA		Manickavelu et al. 2020., Plant Science
1071931	NA	NA		Manickavelu et al. 2020., Plant Science
1260440	NA	NA		Manickavelu et al. 2020., Plant Science
100005295	NA	NA		Manickavelu et al. 2020., Plant Science
1694936	NA	NA		Manickavelu et al. 2020., Plant Science
1279392	NA	NA		Manickavelu et al. 2020., Plant Science
1128764	NA	NA		Manickavelu et al. 2020., Plant Science
100000832	NA	NA		Manickavelu et al. 2020., Plant Science
1669827	NA	NA		Manickavelu et al. 2020., Plant Science
1106038	NA	NA		Manickavelu et al. 2020., Plant Science
1069981	NA	NA		Manickavelu et al. 2020., Plant Science
IWB63258, IWB42176	1B		Yr15, Yr24, YrAlp, Yr64, YrCH52, Yr65, QYr.caas-1BL.1RS_SHA3/CBRD	Muleta et al. 2017., BMC Plant Biology
IWB20091	1B		QYr.cim-1BS_Pastor	Muleta et al. 2017., BMC Plant Biology
IWB22615, IWB71860	2A		Yr17, Yr56, QYr.tam-2AS_TAM111, QYr.uga-2AS_26R61, QYr.ufs-2AS_Cappelle Desprez	Muleta et al. 2017., BMC Plant Biology
IWB42693	2A		-	Muleta et al. 2017., BMC Plant Biology
IWB63394	2A		QYrva.vt-2AS_VA00W-38, QYr.inra-2AL_CampRemy	Muleta et al. 2017., BMC Plant Biology
-	4A		Yr51, QYr-4A_Sachem, QYrst.orr-4AL_Stephens	Muleta et al. 2017., BMC Plant Biology
IWA7226, IWA8119, IWB11086, IWB58658	5A		-	Muleta et al. 2017., BMC Plant Biology
IWB79251	5A		-	Muleta et al. 2017., BMC Plant Biology
-	6A		QYr-6A_Avocet, QYr-6A_Saar, QYr.ufs-6A_Kariega, YrLM168, QYr.cim-6AL_Francolin	Muleta et al. 2017., BMC Plant Biology
IWB33903, IWB39783	7B		-	Muleta et al. 2017., BMC Plant Biology
-	7B		Yr59, YrC591, Yr52, Yr67, YrZH84, QYr7BL_Strongfield, QYr.cim-7BL_Pastor	Muleta et al. 2017., BMC Plant Biology
IWB20091	1B		QYr.cim-1BS_Pastor	Muleta et al. 2017., BMC Plant Biology
IWB42693	2A		Yr17, Yr56, QYr.tam-2AS_TAM111, QYr.uga-2AS_26R61, QYr.ufs-2AS_Cappelle Desprez	Muleta et al. 2017., BMC Plant Biology
IWB57200	2A		QYrva.vt-2AS_VA00W-38, QYr.inra-2AL_CampRemy	Muleta et al. 2017., BMC Plant Biology
IWB29589, IWB81562, IWB32481	2B		Yr43	Muleta et al. 2017., BMC Plant Biology
-	2D		QPst.jic-2D_Guardian	Muleta et al. 2017., BMC Plant Biology
-	5B		Yr47, QYr.uga-5B_AGS2000	Muleta et al. 2017., BMC Plant Biology
IWB81061, IWB78446	5B		YrEXP2, QYr.caas-5BL.1_Libellula, QYr-5B_Oligoculm	Muleta et al. 2017., BMC Plant Biology
IWB33903, IWB39783	7B		-	Muleta et al. 2017., BMC Plant Biology
IWA1191	1B		Yr15, Yr24, YrAlp, Yr64, YrCH52, Yr65, QYr.caas1BL.1RS_SHA3/CBRD	Kebede et al, 2017., PLoS ONE
IWA5861	1B		QYr.sun-1B_CPI133872, QYr. sun-1B_Kukri, QYr.sun1B_Wollaroi, QYr.cim1BL_Francolin, QYr.tam1B_Quaiu, QYr-1B_Saar	Kebede et al, 2017., PLoS ONE
IWA3621	2B		YrKK, QYr.inra-2B.1_Camp Remy, QYr.ucw-2B_UC1110, QYr.tam-2BL2_TAM111, QYr2B_Opata 85, Qyrlo.wpg2B_Louise, QYrid.ui2B.2_IDO444	Kebede et al, 2017., PLoS ONE
IWA1040	2B		Yr43, Yr44, Yr53, QYraq.cau2BL_Aquileja	Kebede et al, 2017., PLoS ONE
IWA6843	3B		QYr.cim-3B_Pastor, QYr.inra3Bcentr_Renan	Kebede et al, 2017., PLoS ONE
IWA5707	4D		Yr46/Lr67	Kebede et al, 2017., PLoS ONE
IWA1755	5B		-	Kebede et al, 2017., PLoS ONE
IWA167	6D		-	Kebede et al, 2017., PLoS ONE
IWA7306	7A		QYr.sun-7A_CPI133872, QYr. caas-7A_Jingshuan16	Kebede et al, 2017., PLoS ONE
IWA1845	7A		QYr.sun-7A_CPI133872, QYr. caas-7A_Jingshuan16	Kebede et al, 2017., PLoS ONE
IWA3415	7B		Yr59, YrC591, Yr52, Yr67, YrZH84	Kebede et al, 2017., PLoS ONE
Yr17	2A			Naruoka et al. 2015., Theor Appl Genet
Xgwm359	2A			Naruoka et al. 2015., Theor Appl Genet
IWA3382	2AS			Naruoka et al. 2015., Theor Appl Genet
IWA3686	2AS			Naruoka et al. 2015., Theor Appl Genet
IWA8274, IWA8091	2AS			Naruoka et al. 2015., Theor Appl Genet
IWA3047	2AS			Naruoka et al. 2015., Theor Appl Genet
IWA2059	2AS			Naruoka et al. 2015., Theor Appl Genet
IWA7410, IWA2696	2A			Naruoka et al. 2015., Theor Appl Genet
IWA5855	2AL			Naruoka et al. 2015., Theor Appl Genet
IWA966	2A			Naruoka et al. 2015., Theor Appl Genet
IWA7370	2B			Naruoka et al. 2015., Theor Appl Genet
IWA7697	2B			Naruoka et al. 2015., Theor Appl Genet
IWA1939	2D			Naruoka et al. 2015., Theor Appl Genet
WA6851	2DL			Naruoka et al. 2015., Theor Appl Genet
IWA5211	2DL			Naruoka et al. 2015., Theor Appl Genet
IWA6930	3BL			Naruoka et al. 2015., Theor Appl Genet
IWA1940	4A			Naruoka et al. 2015., Theor Appl Genet
IWA1941	4A			Naruoka et al. 2015., Theor Appl Genet
IWA4348, IWA3736	4BL			Naruoka et al. 2015., Theor Appl Genet
IWA5408, IWA2595, IWA6465	4BL			Naruoka et al. 2015., Theor Appl Genet
IWA3994, IWA6426	4BL			Naruoka et al. 2015., Theor Appl Genet
IWA6397	4B			Naruoka et al. 2015., Theor Appl Genet
IWA2031	4BL			Naruoka et al. 2015., Theor Appl Genet
IWA3023	6A			Naruoka et al. 2015., Theor Appl Genet
IWA7257	6BL			Naruoka et al. 2015., Theor Appl Genet
IWA3222	6B			Naruoka et al. 2015., Theor Appl Genet
IWA3295	1B			Pasam et al. 2017., Theor Appl Genet
IWA5474	1B			Pasam et al. 2017., Theor Appl Genet
IWB35072	2B			Pasam et al. 2017., Theor Appl Genet
IWB23955	5A			Pasam et al. 2017., Theor Appl Genet
IWB34703	5A			Pasam et al. 2017., Theor Appl Genet
IWB766	1A			Pasam et al. 2017., Theor Appl Genet
IWB44883	1B			Pasam et al. 2017., Theor Appl Genet
IWA7440	3A			Pasam et al. 2017., Theor Appl Genet
IWA7441	3A			Pasam et al. 2017., Theor Appl Genet
IWB10356	5B			Pasam et al. 2017., Theor Appl Genet
IWB73687	5D			Pasam et al. 2017., Theor Appl Genet
WB35526	6A			Pasam et al. 2017., Theor Appl Genet
IWB48922	6A			Pasam et al. 2017., Theor Appl Genet
IWB68655	6B			Pasam et al. 2017., Theor Appl Genet
IWB3473	6B			Pasam et al. 2017., Theor Appl Genet
IWB54661	6B			Pasam et al. 2017., Theor Appl Genet
IWB60768	7A			Pasam et al. 2017., Theor Appl Genet
IWB55033	7A			Pasam et al. 2017., Theor Appl Genet
IWB62091	7B			Pasam et al. 2017., Theor Appl Genet
IWA1971	7B			Pasam et al. 2017., Theor Appl Genet
IWB41430	7B			Pasam et al. 2017., Theor Appl Genet
IWB8720	3A			Pasam et al. 2017., Theor Appl Genet
IWB8721	3A			Pasam et al. 2017., Theor Appl Genet
IWB46996	3B			Pasam et al. 2017., Theor Appl Genet
IWA1196	3B			Pasam et al. 2017., Theor Appl Genet
IWB59588	4B			Pasam et al. 2017., Theor Appl Genet
IWB46277	5A			Pasam et al. 2017., Theor Appl Genet
IWB27297 5	5A			Pasam et al. 2017., Theor Appl Genet
IWB11274	6A			Pasam et al. 2017., Theor Appl Genet
IWA5781	6A			Pasam et al. 2017., Theor Appl Genet
IWA7496	6A			Pasam et al. 2017., Theor Appl Genet
IWB53146	7B			Pasam et al. 2017., Theor Appl Genet
AX-108800039 (SNP1)	1AL	587.45	IWA3215	Wu et al. 2021., Plant Biotechnology Journal
AX-94947139 (SNP2)	1BL	673.96	Yr29	Wu et al. 2021., Plant Biotechnology Journal
AX-109458303 (SNP3)	2AS	24.41	Yr17	Wu et al. 2021., Plant Biotechnology Journal
AX-108752496 (SNP4)	2AL	574.7	Yr32	Wu et al. 2021., Plant Biotechnology Journal
AX-111630281 (SNP5)	2AL	742.15	Novel	Wu et al. 2021., Plant Biotechnology Journal
AX-108948038 (SNP6)	2BS	108.67	YrNP63	Wu et al. 2021., Plant Biotechnology Journal
AX-109485942 (SNP7)	2BL	576.1	Many QTL	Wu et al. 2021., Plant Biotechnology Journal
AX-110363517 (SNP8)	2BL	708.24	YrSnb.1 (Novel)	Wu et al. 2021., Plant Biotechnology Journal
AX-111810295 (SNP9)	3AL	732.09	Novel	Wu et al. 2021., Plant Biotechnology Journal
AX-94578994 (SNP10)	3BS	2.49	Yr30	Wu et al. 2021., Plant Biotechnology Journal
AX-108870372 (SNP11)	3BL	586.15	Yr80	Wu et al. 2021., Plant Biotechnology Journal
AX-109534273 (SNP12)	3BL	793.05	YrSf	Wu et al. 2021., Plant Biotechnology Journal
AX-112287589 (SNP13)	4BS	68.89	Novel	Wu et al. 2021., Plant Biotechnology Journal
AX-89420204 (SNP14)	4BL	642.7	YrRC (Novel)	Wu et al. 2021., Plant Biotechnology Journal
AX-110586294 (SNP15)	6BS	149.3	Yr78	Wu et al. 2021., Plant Biotechnology Journal
AX-111699663 (SNP16)	6BL	599.08	YrSnb	Wu et al. 2021., Plant Biotechnology Journal
AX-110983606 (SNP17)	7AL	675.26	Yr75	Wu et al. 2021., Plant Biotechnology Journal
AX-110448553 (SNP18)	7BL	553.43	Yr39 + Yr2	Wu et al. 2021., Plant Biotechnology Journal
AX-109857040 (SNP19)	7DS	47.71	Yr18	Wu et al. 2021., Plant Biotechnology Journal
IWB3662	1A			Habib et al. 2020., Plants
IWB12258	1B			Habib et al. 2020., Plants
IWA7171	1D			Habib et al. 2020., Plants
IWA4344	1D			Habib et al. 2020., Plants
IWB50806	2A			Habib et al. 2020., Plants
IWA7638	2A			Habib et al. 2020., Plants
IWA2344	2B			Habib et al. 2020., Plants
IWA4097	2B			Habib et al. 2020., Plants
IWA3361	4A			Habib et al. 2020., Plants
IWB12434	4B			Habib et al. 2020., Plants
IWA2031	4B			Habib et al. 2020., Plants
IWA408	4B			Habib et al. 2020., Plants
IWB5781	5B			Habib et al. 2020., Plants
IWA8028	6A			Habib et al. 2020., Plants
IWA3463	6A			Habib et al. 2020., Plants
IWB25252	6A			Habib et al. 2020., Plants
IWB7615	6B			Habib et al. 2020., Plants
IWB12259	6D			Habib et al. 2020., Plants
IWA6857	7B			Habib et al. 2020., Plants
IWB10895	7B			Habib et al. 2020., Plants
IWB45438	1BS			Jia et al. 2020.,BMC Plant Biology
IWA1787	1DS			Jia et al. 2020.,BMC Plant Biology
IWB25308	2AS			Jia et al. 2020.,BMC Plant Biology
IWA586	2BL			Jia et al. 2020.,BMC Plant Biology
IWB70396	3AL			Jia et al. 2020.,BMC Plant Biology
IWB12253	3BS			Jia et al. 2020.,BMC Plant Biology
IWB73717	4BL			Jia et al. 2020.,BMC Plant Biology
IWB63337	4BL			Jia et al. 2020.,BMC Plant Biology
IWB32927	4BL			Jia et al. 2020.,BMC Plant Biology
IWB44356	4DL			Jia et al. 2020.,BMC Plant Biology
IWB60233	6DS			Jia et al. 2020.,BMC Plant Biology
IWB64121	7BL			Jia et al. 2020.,BMC Plant Biology
S2A_16067928	2A			Abou-Zeid and Mourad, 202., BMC Plant Biology
S2A_16881495	2A			Abou-Zeid and Mourad, 202., BMC Plant Biology
S2A_9121999	2A			Abou-Zeid and Mourad, 202., BMC Plant Biology
S4A_657492521	4A			Abou-Zeid and Mourad, 202., BMC Plant Biology
S4A_658402828	4A			Abou-Zeid and Mourad, 202., BMC Plant Biology
1D_9038601	1DS	9038601	QYr.cim-1DS.1	Juliana et al. 2020.,Scientific Reports
2A_9121927	2AS	9121927	QYr.cim-2AS.1	Juliana et al. 2020.,Scientific Reports
2A_14418760	2AS	14418760	QYr.cim-2AS.1	Juliana et al. 2020.,Scientific Reports
2A_14978553	2AS	14978553	QYr.cim-2AS.1	Juliana et al. 2020.,Scientific Reports
2A_15449240	2AS	15449240	QYr.cim-2AS.1	Juliana et al. 2020.,Scientific Reports
2A_17830617	2AS	17830617	QYr.cim-2AS.1	Juliana et al. 2020.,Scientific Reports
2A_18495181	2AS	18495181	QYr.cim-2AS.1	Juliana et al. 2020.,Scientific Reports
2B_152503636	2BS	152503636	QYr.cim-2BS.2	Juliana et al. 2020.,Scientific Reports
2B_153613233	2BS	153613233	QYr.cim-2BS.2	Juliana et al. 2020.,Scientific Reports
2B_155142247	2BS	155142247	QYr.cim-2BS.3	Juliana et al. 2020.,Scientific Reports
2B_155155706	2BS	155155706	QYr.cim-2BS.3	Juliana et al. 2020.,Scientific Reports
2B_157266347	2BS	157266347	QYr.cim-2BS.3	Juliana et al. 2020.,Scientific Reports
2B_765454910	2BL	765454910	QYr.cim-2BL.2	Juliana et al. 2020.,Scientific Reports
2B_765461540	2BL	765461540	QYr.cim-2BL.2	Juliana et al. 2020.,Scientific Reports
2D_572256847	2DL	572256847	QYr.cim-2DL.1	Juliana et al. 2020.,Scientific Reports
2D_575686517	2DL	575686517	QYr.cim-2DL.1	Juliana et al. 2020.,Scientific Reports
2D_634645061	2DL	634645061	QYr.cim-2DL.2	Juliana et al. 2020.,Scientific Reports
2D_635168473	2DL	635168473	QYr.cim-2DL.2	Juliana et al. 2020.,Scientific Reports
3A_699522923	3AL	699522923	QYr.cim-3AL.2	Juliana et al. 2020.,Scientific Reports
4A_738980353	4AL	738980353	QYr.cim-4AL.1	Juliana et al. 2020.,Scientific Reports
4A_741641265	4AL	741641265	QYr.cim-4AL.1	Juliana et al. 2020.,Scientific Reports
4D_1663785	4DS	1663785	QYr.cim-4DS.1	Juliana et al. 2020.,Scientific Reports
4D_3238140	4DS	3238140	QYr.cim-4DS.2	Juliana et al. 2020.,Scientific Reports
4D_3288586	4DS	3288586	QYr.cim-4DS.2	Juliana et al. 2020.,Scientific Reports
5A_705565647	5AL	705565647	QYr.cim-5AL.1	Juliana et al. 2020.,Scientific Reports
5A_706222318	5AL	706222318	QYr.cim-5AL.1	Juliana et al. 2020.,Scientific Reports
5A_708317841	5AL	708317841	QYr.cim-5AL.1	Juliana et al. 2020.,Scientific Reports
5B_531600857	5BL	531600857	QYr.cim-5BL.1	Juliana et al. 2020.,Scientific Reports
6B_129515254	6BS	129515254	QYr.cim-6BS.1	Juliana et al. 2020.,Scientific Reports
6B_197242163	6BS	197242163	QYr.cim-6BS.1	Juliana et al. 2020.,Scientific Reports
6B_703287103	6BL	703287103	QYr.cim-6BL.2	Juliana et al. 2020.,Scientific Reports
1110537	1B	1.35×10	Yr15, YrCH52, Yr64, YrAlp	Tehseen et al. 2020.,Plant Genome
100467667	2A	1.44×10	Yrxy2, QTLs QYr.ucw-2A.3, QYr.sun-2AS_Kukri	Tehseen et al. 2020.,Plant Genome
100462582	2A	6.49×10	QYr.inra_2AL.2_CampRemy	Tehseen et al. 2020.,Plant Genome
2272062	2D	5.17×10	QYr.inra_2AL.2_CampRemy	Tehseen et al. 2020.,Plant Genome
2307897	3A	7.32×10	QYr.3A_seedling	Tehseen et al. 2020.,Plant Genome
5411780	3A	7.49×10	QYr.3A_seedling	Tehseen et al. 2020.,Plant Genome
1102819	3A	6.471	QYrdr.wgp-3AL (IWA6834), QYr.wsu-3A (IWA3401)	Tehseen et al. 2020.,Plant Genome
1714660	3B	23162218	wPt-800213-IWA6510	Tehseen et al. 2020.,Plant Genome
1140683	3D	3.31×10	Yr45	Tehseen et al. 2020.,Plant Genome
1228502	3D	5.56×10	IWA3012_seedling	Tehseen et al. 2020.,Plant Genome
3957546	3D	3.69×10	Yr45	Tehseen et al. 2020.,Plant Genome
1013303	4B	4.14×10	Yr50, QYr.sun-4B_Janz	Tehseen et al. 2020.,Plant Genome
1002449	4B	6.23×10	QYr.wpg-4B.2 (IWA3994)	Tehseen et al. 2020.,Plant Genome
1090007	5B	9075119	Yr47	Tehseen et al. 2020.,Plant Genome
2252899	5D	4.07×10	Yr.caas-5DS_Jingshuang 16	Tehseen et al. 2020.,Plant Genome
3935577	6A	5.8×10	QYr.cim-6AL_Francolin	Tehseen et al. 2020.,Plant Genome
226227	6A	5.4×10	QYr.caas-6AL (IWB39473) Zhong 892	Tehseen et al. 2020.,Plant Genome
991646	6B	6.57×10	QYr.ucw-6B (IWA7257)	Tehseen et al. 2020.,Plant Genome
4990334	6B	23343483	Yr35, QYr.ufs-6B_Kariega	Tehseen et al. 2020.,Plant Genome
999763	6D	3.86×10	QYr.ufs-6D_Cappelle-Desprez, IWA4455_Seedling	Tehseen et al. 2020.,Plant Genome
100553682	7A	1.31×10	Yr61, QYr.caas-7A_Jingshuan16	Tehseen et al. 2020.,Plant Genome
1695008	7A	2.44×10	Yr61, QYr.sun-7A_CPI133872	Tehseen et al. 2020.,Plant Genome
224560	7D	6.02×	QYr.7D_seedling	Tehseen et al. 2020.,Plant Genome
AX-109565026 (SNP1)	1AS	28.72	YrMa? (QYrMa.wgp-1AS)	Jianhui Wu et al. 2020.,The American Phytopathological Society
AX-108783897 (SNP2)	1AL	556.3	None	Jianhui Wu et al. 2020.,The American Phytopathological Society
AX-109418656 (SNP3)	1BS	17.54	Yr10	Jianhui Wu et al. 2020.,The American Phytopathological Society
AX-108898523 (SNP4)	1RS	39.83	Yr9	Jianhui Wu et al. 2020.,The American Phytopathological Society
AX-110711112 (SNP5)	1BS	203.1	Yr64?	Jianhui Wu et al. 2020.,The American Phytopathological Society
AX-109873988 (SNP6)	1BL	326	Yr24/26	Jianhui Wu et al. 2020.,The American Phytopathological Society
AX-94849392 (SNP7)	1DS	2.49	Yr25?	Jianhui Wu et al. 2020.,The American Phytopathological Society
AX-108917513 (SNP8)	1DS	134.45	YrCEN	Jianhui Wu et al. 2020.,The American Phytopathological Society
AX-108928357 (SNP9)	2AS	1.5	Yr56?	Jianhui Wu et al. 2020.,The American Phytopathological Society
AX-95244139 (SNP10)	2BS	34.06	None	Jianhui Wu et al. 2020.,The American Phytopathological Society
AX-94487286 (SNP11)	2BS	153.86	YrNP63	Jianhui Wu et al. 2020.,The American Phytopathological Society
AX-94915683 (SNP12)	2BL	796.8	Yr72	Jianhui Wu et al. 2020.,The American Phytopathological Society
AX-110483654 (SNP13)	2DS	5.92		Jianhui Wu et al. 2020.,The American Phytopathological Society
AX-109327388 (SNP14)	3AL	721.32	Novel	Jianhui Wu et al. 2020.,The American Phytopathological Society
AX-110739849 (SNP15)	3BS	8.77	Yr57	Jianhui Wu et al. 2020.,The American Phytopathological Society
AX-109859163 (SNP16)	3BL	791.26	Yr80+Yr82	Jianhui Wu et al. 2020.,The American Phytopathological Society
AX-109357331 (SNP17)	4AL	686.38	Yr51+Yr60	Jianhui Wu et al. 2020.,The American Phytopathological Society
AX-89362089 (SNP18)	4BL	640.1	Novel+YrRC	Jianhui Wu et al. 2020.,The American Phytopathological Society
AX-89369801 (SNP19)	5AS	26.45	Novel+Yr34/48	Jianhui Wu et al. 2020.,The American Phytopathological Society
AX-108821981 (SNP20)	5AL	538.85	Yr47	Jianhui Wu et al. 2020.,The American Phytopathological Society
AX-95658136 (SNP21)	5BS	40.79	Yr70	Jianhui Wu et al. 2020.,The American Phytopathological Society
AX-111247705 (SNP22)	5BL	522.83	Yr81	Jianhui Wu et al. 2020.,The American Phytopathological Society
AX-89648518 (SNP23)	5DS	33.7	Novel	Jianhui Wu et al. 2020.,The American Phytopathological Society
AX-109992036 (SNP24)	6AS	89.65	Novel	Jianhui Wu et al. 2020.,The American Phytopathological Society
AX-108849013 (SNP25)	6AL	562.27	Novel	Jianhui Wu et al. 2020.,The American Phytopathological Society
AX-94832659 (SNP26)	6BS	146.84	Novel	Jianhui Wu et al. 2020.,The American Phytopathological Society
AX-94925274 (SNP27)	6BL	711.76	Novel	Jianhui Wu et al. 2020.,The American Phytopathological Society
AX-109450046 (SNP28)	6DL	457.24	Novel	Jianhui Wu et al. 2020.,The American Phytopathological Society
AX-109436402 (SNP29)	7AS	133.03	Novel	Jianhui Wu et al. 2020.,The American Phytopathological Society
AX-108869002 (SNP30)	7AL	569.4	Novel+Yr75	Jianhui Wu et al. 2020.,The American Phytopathological Society
AX-111450131 (SNP31)	7BS	134.02	Novel	Jianhui Wu et al. 2020.,The American Phytopathological Society
AX-94443704 (SNP32)	7BC	329.36	Novel	Jianhui Wu et al. 2020.,The American Phytopathological Society
AX-109913626 (SNP33)	7BL	708.96	YrZh84	Jianhui Wu et al. 2020.,The American Phytopathological Society
AX-109802588 (SNP34)	7DS	45.92	Novel+Yr18	Jianhui Wu et al. 2020.,The American Phytopathological Society
AX-111225948 (SNP35)	7DL	619.89	Yr33?	Jianhui Wu et al. 2020.,The American Phytopathological Society
IWB72825	1A			Yang et al. 2020., Plant Disease
IWA7141	1BL			Yang et al. 2020., Plant Disease
IWB32326	2AS			Yang et al. 2020., Plant Disease
IWB10277	2DL			Yang et al. 2020., Plant Disease
IWB10785	3AS			Yang et al. 2020., Plant Disease
IWB64845	3AL			Yang et al. 2020., Plant Disease
IWB8630	3B			Yang et al. 2020., Plant Disease
IWB16589	3D			Yang et al. 2020., Plant Disease
IWA3027	4AS			Yang et al. 2020., Plant Disease
IWB65475	4BS			Yang et al. 2020., Plant Disease
IWB71836	4BS			Yang et al. 2020., Plant Disease
IWB13808	5DS			Yang et al. 2020., Plant Disease
IWB53520	6A			Yang et al. 2020., Plant Disease
IWA2975	6B			Yang et al. 2020., Plant Disease
IWB74862	6BL			Yang et al. 2020., Plant Disease
IWB19819	7AS			Yang et al. 2020., Plant Disease
IWB74019	7BL			Yang et al. 2020., Plant Disease
wsnp_JD_c4444_557574	1BS		Yr10 [101], Yr15 [102,103], Yr24 [76], Yr26 [104], Yr29 [105], YrCh42 [79,80]	Zegeye et al. 2014.,PLoS ONE
wsnp_Ex_rep_c69266_68192766	1BS			Zegeye et al. 2014.,PLoS ONE
wsnp_RFL_Contig2794_2564017	1BS			Zegeye et al. 2014.,PLoS ONE
wsnp_Ex_c11177_18096010	1BS			Zegeye et al. 2014.,PLoS ONE
wsnp_Ex_c14_27570	1BS			Zegeye et al. 2014.,PLoS ONE
wsnp_Ex_rep_c70284_69228305	1BS			Zegeye et al. 2014.,PLoS ONE
wsnp_RFL_Contig2449_2013497	1BS			Zegeye et al. 2014.,PLoS ONE
wsnp_Ku_c62848_63784645	1BS			Zegeye et al. 2014.,PLoS ONE
wsnp_Ex_c38116_45719983	1BS			Zegeye et al. 2014.,PLoS ONE
wsnp_Ku_c30982_40765254	1BS			Zegeye et al. 2014.,PLoS ONE
wsnp_Ku_c30982_40765341	1BS			Zegeye et al. 2014.,PLoS ONE
wsnp_BE442716B_Ta_2_1	1BS			Zegeye et al. 2014.,PLoS ONE
wsnp_Ku_c9014_15193623	1BS			Zegeye et al. 2014.,PLoS ONE
wsnp_Ex_c10233_16784994	1BS			Zegeye et al. 2014.,PLoS ONE
wsnp_Ku_c66585_65967792	1BS			Zegeye et al. 2014.,PLoS ONE
wsnp_Ex_c2772_5130007	2AS		Yr32 [82]	Zegeye et al. 2014.,PLoS ONE
wsnp_Ku_c10418_17237935	2AS			Zegeye et al. 2014.,PLoS ONE
wsnp_Ex_c2153_4043746	2BL		Yr5 [103,106], YrSp [84]	Zegeye et al. 2014.,PLoS ONE
wsnp_Ku_c28266_38201643	2BL			Zegeye et al. 2014.,PLoS ONE
wsnp_Ku_c18473_27773912	3BL		Yrns-B1 [107]	Zegeye et al. 2014.,PLoS ONE
wsnp_Ex_c25945_35206573	3DL		Yr45 [86]	Zegeye et al. 2014.,PLoS ONE
wsnp_Ku_c5071_9049540	5AL		Yr34 [108], Yr48 [78]	Zegeye et al. 2014.,PLoS ONE
wsnp_Ku_c5071_9050628	5AL			Zegeye et al. 2014.,PLoS ONE
wsnp_Ex_c2582_4804223	5BL		Yr19 [87]	Zegeye et al. 2014.,PLoS ONE
wsnp_Ex_c62371_62036044	6DS		Novel	Zegeye et al. 2014.,PLoS ONE
wsnp_Ex_rep_c67100_65576598	6DS			Zegeye et al. 2014.,PLoS ONE
wsnp_Ex_c53442_56678505	7AL		Novel	Zegeye et al. 2014.,PLoS ONE
D_c12243_360	1B	1.3–347.6		Zhang et al. 2020.,Theoretical and Applied Genetics
Excalibur_c54055_694	1D	308.5		Zhang et al. 2020.,Theoretical and Applied Genetics
Kukri_c36017_162	2AL	364.4		Zhang et al. 2020.,Theoretical and Applied Genetics
wsnp_Ku_c4042_7375890	2BS	118.3–133.0		Zhang et al. 2020.,Theoretical and Applied Genetics
BS00040251_51	2BS	154.9–158.6		Zhang et al. 2020.,Theoretical and Applied Genetics
RAC875_c6445_275	3AS	57.9		Zhang et al. 2020.,Theoretical and Applied Genetics
Excalibur_c37751_354	3BS	11.1		Zhang et al. 2020.,Theoretical and Applied Genetics
BobWhite_rep_c48843_720	3DS	5		Zhang et al. 2020.,Theoretical and Applied Genetics
BobWhite_c19919_516	4AL	601.3		Zhang et al. 2020.,Theoretical and Applied Genetics
RAC875_c25339_200	5AL	568.3–571.7		Zhang et al. 2020.,Theoretical and Applied Genetics
Excalibur_c6967_1852	5BS	8.9		Zhang et al. 2020.,Theoretical and Applied Genetics
Excalibur_c97559_331	5BL	462.3–466.0		Zhang et al. 2020.,Theoretical and Applied Genetics
wsnp_Ex_c2870_5296539	5BL	680.6		Zhang et al. 2020.,Theoretical and Applied Genetics
RAC875_c14078_561	5DL	558.9–561.8		Zhang et al. 2020.,Theoretical and Applied Genetics
BobWhite_c11042_284	6BS	126.1–127.3		Zhang et al. 2020.,Theoretical and Applied Genetics
TA005139-0719	6BS	199.8		Zhang et al. 2020.,Theoretical and Applied Genetics
Kukri_c11397_1347	6BL	715.5–720.5		Zhang et al. 2020.,Theoretical and Applied Genetics
Excalibur_c3489_182	7BS	1		Zhang et al. 2020.,Theoretical and Applied Genetics
TA005844-0160	7BL	608.9		Zhang et al. 2020.,Theoretical and Applied Genetics
Excalibur_c26939_295	7BL	743.4–744.4		Zhang et al. 2020.,Theoretical and Applied Genetics
D_ GDS7LZN01CWBG5_74	7DL	516.0–517.2		Zhang et al. 2020.,Theoretical and Applied Genetics
Ku_c48337_1131	7DL	618.3		Zhang et al. 2020.,Theoretical and Applied Genetics

## Sheet: Table S3
Table S3. Phenotypic and marker data for Lr34/Yr18 in SYN-DERs
Name	ACI.ISB.16	ACI.NWS.16	ACI.ISB.15	ACI.NWS.15	Pst.574212	Pst.574232	Pst.410202	Pst.574216	Pst.476232	Lr34	Lr47	Lr67
SD1	0	0	0	0	2	1	3	3	3	Lr34+	Lr47-	Lr67-
SD2	0.1	0.1	0	0	2	4	2	3	3	Lr34+	Lr47-	Lr67-
SD3	0.1	2	1.16667	1.5	NA	NA	NA	NA	3	Lr34-	Lr47-	Lr67-
SD4	2.7	8	0.4	0.1	2	3	3	4	4	Lr34+	Lr47-	Lr67-
SD5	0.0666667	4	0.7	0	3	3	3	3	3	Lr34+	Lr47-	Lr67-
SD6	1.83333	0.1	0.566667	0.1	5	6	4	6	3	Lr34+	Lr47-	Lr67-
SD7	1.53333	54	10.5	3	4	4	5	7	NA	Lr34-	Lr47-	Lr67-
SD8	7.33333	4	3.16667	6	5	6	5	7	3	Lr34+	Lr47-	Lr67-
SD9	4.16667	0	0	0	3	3	3	4	3	Lr34-	Lr47-	Lr67-
SD10	4	0.1	1.16667	1	3	2	3	7	3	NA	NA	NA
SD11	5.16667	4	3.83333	3	5	7	4	7	NA	NA	Lr47-	Lr67-
SD12	1.33333	0.1	3.5	1	2	3	3	4	4	Lr34+	Lr47-	Lr67-
SD13	0.1	0.1	0.566667	0.1	4	4	2	7	4	Lr34+	Lr47+	Lr67-
SD14	0.1	4	0.0333333	0	3	3	3	3	4	Lr34-	Lr47-	Lr67-
SD15	0.566667	0	0.366667	0.1	5	7	4	7	4	Lr34+	Lr47-	Lr67-
SD16	0.566667	0.1	0.1	0.1	5	5	5	7	4	Lr34+	Lr47-	Lr67-
SD17	1	0.1	0.4	0	5	4	3	6	3	Lr34-	Lr47-	Lr67-
SD18	2	0.1	0.1	0.1	NA	NA	3	NA	3	Lr34+	Lr47-	Lr67-
SD20	3.5	2	0.566667	0.1	4	4	3	6	3	Lr34+	Lr47-	Lr67-
SD21	16	3	14.0333	12	4	5	3	6	4	Lr34-	Lr47-	Lr67-
SD22	2.5	0	1.33333	0.1	3	4	3	7	3	Lr34-	Lr47-	Lr67-
SD23	11.3333	0.1	12	0.1	4	5	4	6	4	Lr34-	Lr47-	Lr67-
SD24	13.3333	0.1	1.5	0	4	NA	4	7	4	Lr34-	Lr47-	Lr67-
SD25	9.5	0	0.1	0	5	5	5	6	3	Lr34-	Lr47-	Lr67-
SD26	18	0.1	0.1	0.1	4	3	3	3	3	NA	Lr47-	NA
SD27	5.16667	0.1	0.566667	0.1	4	5	4	6	3	Lr34-	Lr47-	Lr67-
SD28	1.53333	0.1	0.1	0	4	6	4	6	3	Lr34-	Lr47+	Lr67-
SD30	1.53333	0	1	0	4	3	4	7	3	Lr34-	Lr47-	Lr67-
SD31	14	0	10	0.1	3	NA	4	NA	3	Lr34-	Lr47-	Lr67-
SD32	13	0	10.6667	0.1	4	4	4	5	4	Lr34-	Lr47-	Lr67-
SD33	1.16667	1	5.33333	0	4	5	4	4	3	Lr34+	Lr47-	Lr67-
SD34	7.13333	63	12	0.1	4	4	3	4	3	Lr34-	Lr47-	Lr67-
SD35	18	42	12	15	NA	NA	6	4	3	Lr34-	Lr47-	Lr67-
SD36	20	48	18	18	1	3	2	3	3	Lr34-	Lr47-	Lr67-
SD37	0.1	0	0.1	0	1	2	2	3	3	Lr34+	Lr47-	Lr67-
SD38	1.53333	4	1.03333	4	1	1	2	7	3	Lr34+	Lr47-	Lr67-
SD39	4.33333	2	13	8	9	7	3	8	4	Lr34-	Lr47-	Lr67-
SD40	1.33333	0	0	0.1	5	3	8	6	3	Lr34-	Lr47-	Lr67-
SD41	16	4	9.5	4	4	4	8	6	4	Lr34-	Lr47-	Lr67-
SD42	28.6667	36	9.03333	12	5	4	3	4	4	Lr34-	Lr47-	Lr67-
SD43	4.5	1	4.16667	1.5	3	6	NA	5	3	Lr34-	Lr47+	Lr67-
SD44	10	36	24	9	4	5	4	7	4	Lr34-	Lr47-	Lr67-
SD45	0.1	54	0.0333333	0.1	3	3	3	5	3	Lr34+	Lr47-	Lr67-
SD46	26.6667	0.1	21	9	3	3	3	4	3	Lr34+	Lr47-	Lr67-
SD47	4.66667	16	32.3333	12	2	3	3	NA	3	Lr34-	Lr47-	Lr67-
SD48	1.66667	0	1.56667	6	5	3	3	5	3	Lr34+	Lr47-	Lr67-
SD49	0	0.1	1.03333	0	6	3	3	7	3	Lr34-	Lr47-	Lr67-
SD50	0.1	0	0.0666667	0.1	5	3	3	6	3	Lr34+	Lr47-	Lr67-
SD51	0.1	0	0.1	0	3	3	3	7	3	Lr34+	Lr47-	Lr67-
SD52	15	0.1	9.66667	4	2	3	3	NA	4	Lr34+	Lr47-	Lr67-
SD53	10	0	6	3	3	3	NA	NA	4	Lr34+	Lr47-	Lr67-
SD54	5.83333	0.1	8	3	NA	NA	NA	NA	NA	Lr34+	Lr47-	Lr67-
SD55	9.66667	0.1	3.36667	1.5	4	3	3	7	3	NA	Lr47-	NA
SD56	4	0.1	19	4.5	3	3	3	4	3	Lr34+	Lr47-	Lr67-
SD57	3.5	0	2.7	1	3	4	3	NA	3	Lr34+	Lr47-	Lr67-
SD58	3.5	0	10.6667	0.1	5	5	4	7	3	Lr34+	Lr47-	Lr67-
SD59	2.5	0	3.7	3	5	5	4	7	NA	Lr34+	Lr47-	Lr67-
SD60	0.1	2	6.7	3	5	6	4	7	NA	Lr34+	Lr47-	Lr67-
SD61	0.1	80	30.3333	9	4	6	4	NA	3	Lr34-	Lr47-	Lr67-
SD62	NA	63	24.0333	12	5	6	4	7	4	Lr34-	Lr47-	Lr67-
SD63	0.566667	90	13.0333	12	5	6	4	6	NA	Lr34-	Lr47-	Lr67-
SD64	1.5	90	21	12	5	3	3	7	3	Lr34-	Lr47-	Lr67-
SD65	0.733333	90	15.6667	18	5	6	8	7	4	Lr34-	Lr47-	Lr67-
SD68	2	5	15	9	4	6	4	6	3	Lr34-	Lr47-	Lr67-
SD69	40	90	22.6667	18	2	3	5	4	4	Lr34-	Lr47-	Lr67-
SD70	0.1	NA	4.53333	1	5	7	7	6	6	Lr34+	Lr47-	Lr67-
SD71	0.1	1	43	18	5	5	4	7	4	Lr34-	Lr47-	Lr67-
SD72	4	90	21	56	3	5	3	4	3	Lr34-	Lr47-	Lr67-
SD73	4	90	29.3667	24	2	2	2	4	3	Lr34-	Lr47-	Lr67-
SD74	1	4	1.03333	2	2	4	2	3	3	Lr34+	Lr47-	Lr67-
SD76	0.1	4	1.03333	1	3	4	3	7	NA	Lr34-	Lr47-	Lr67-
SD77	1	12	1.4	0.1	3	5	3	7	3	Lr34+	NA	Lr67-
SD79	0.1	8	0.566667	0.1	3	4	4	4	NA	Lr34+	Lr47-	Lr67-
SD80	0.1	4	1.03333	0.1	3	4	4	4	3	Lr34+	NA	Lr67-
SD81	0.1	4	1.03333	0.1	3	4	3	6	3	Lr34+	Lr47-	Lr67-
SD82	0.1	8	1.36667	0.1	2	4	4	4	NA	Lr34+	Lr47-	Lr67-
SD83	1.83333	63	1.03333	1	5	5	4	5	3	NA	NA	Lr67-
SD84	NA	24	1.36667	0.1	4	3	3	7	3	Lr34+	Lr47-	Lr67-
SD85	0.566667	0.1	2.7	0.1	2	2	2	4	3	Lr34+	Lr47-	Lr67-
SD86	1.56667	8	5.33333	1.5	4	3	4	4	3	Lr34-	Lr47-	Lr67-
SD87	0.1	1	2	0.1	3	3	3	3	3	Lr34-	Lr47-	Lr67-
SD88	0.1	0	0.4	0	2	1	3	4	3	Lr34+	Lr47-	Lr67-
SD89	0.566667	0.1	4.03333	1.5	2	1	3	3	NA	Lr34-	Lr47-	Lr67-
SD92	3	NA	3.53333	0.1	NA	NA	NA	NA	NA	Lr34+	Lr47-	Lr67-
SD93	3	4	1.53333	0.1	2	1	3	3	3	Lr34+	Lr47-	Lr67-
SD94	0.1	24	1.53333	1.5	2	3	3	4	3	Lr34-	Lr47-	Lr67-
SD95	0.1	0	3.33333	0.1	2	4	4	5	3	Lr34+	Lr47-	Lr67-
SD96	0.1	0	0.1	0	2	3	3	4	3	Lr34-	Lr47-	Lr67-
SD97	0.1	2	0.1	0.1	5	3	4	7	4	Lr34-	Lr47-	Lr67-
SD98	0	0	0	0	5	7	4	7	5	Lr34+	Lr47-	Lr67-
SD99	2.5	1	0.733333	4.5	2	3	3	3	3	Lr34+	Lr47-	Lr67-
SD100	0	0	0	0	5	7	NA	NA	NA	Lr34-	Lr47-	Lr67-
SD101	0.0666667	4	0.566667	1.5	3	3	3	4	3	Lr34+	Lr47-	Lr67-
SD102	1	4	0.1	0.1	2	7	7	4	NA	Lr34+	Lr47-	Lr67-
SD103	0	0.1	0.1	0	2	7	5	4	NA	Lr34-	Lr47-	Lr67-
SD104	0.566667	4	2.33333	1.5	1	2	0	3	3	Lr34-	Lr47-	Lr67-
SD105	0.1	2	0.1	3	3	3	3	3	3	Lr34-	Lr47-	Lr67-
SD106	0.566667	4	0	0.1	4	3	3	4	3	Lr34-	Lr47-	Lr67-
SD107	2.03333	6	4.03333	0.1	2	3	3	4	3	Lr34+	Lr47-	Lr67-
SD108	0.0666667	0	0.1	0.1	2	1	3	4	3	Lr34+	Lr47-	Lr67-
SD110	4.5	4	0.1	0.1	2	5	2	4	3	Lr34-	Lr47-	Lr67-
SD111	2.03333	0	1.06667	0.1	5	5	4	7	3	Lr34+	Lr47-	Lr67-
SD112	1.03333	0	0.1	1.5	4	6	5	7	3	Lr34+	Lr47-	Lr67-
SD113	1.53333	12	0.1	0.1	5	6	5	7	4	Lr34-	Lr47-	Lr67-
SD114	1.53333	8	0.1	1.5	8	8	7	7	NA	Lr34-	Lr47-	Lr67-
SD115	12	24	0.733333	1	3	3	3	3	3	Lr34+	Lr47-	Lr67-
SD116	13.3333	8	1.03333	0.1	2	3	3	6	3	Lr34+	Lr47-	Lr67-
SD117	36	12	7.66667	18	5	7	7	7	4	Lr34-	Lr47-	Lr67-
SD118	50.3333	12	11.1667	18	5	7	7	7	4	Lr34-	Lr47-	Lr67-
SD119	19	48	14.0333	6	5	7	7	7	4	Lr34-	Lr47-	Lr67-
SD120	1.5	8	0.566667	0.1	5	7	7	7	4	Lr34-	Lr47-	Lr67-
SD121	4.7	4	0.1	0.1	3	5	6	6	4	Lr34-	Lr47-	Lr67-
SD123	NA	0	0.1	0	3	3	4	7	4	Lr34+	Lr47-	Lr67-
SD124	23	60	12.6667	4.5	4	3	3	5	3	Lr34-	Lr47-	Lr67-
SD125	NA	0	0.1	0	4	3	3	4	NA	Lr34+	Lr47-	Lr67-
SD126	0.1	0	0.1	0	3	3	3	6	NA	Lr34-	Lr47-	Lr67-
SD127	4	0.1	0.566667	4.5	4	3	3	6	3	Lr34+	Lr47-	Lr67-
SD128	6.66667	4	1.03333	4.5	3	4	3	6	NA	Lr34+	Lr47-	Lr67-
SD129	3.03333	16	0.1	4.5	3	3	3	3	3	Lr34-	Lr47-	Lr67-
SD130	4	4	10.7	12	3	3	3	5	3	Lr34+	NA	Lr67-
SD131	0	48	0.566667	1	3	3	3	7	3	Lr34+	Lr47-	Lr67-
SD132	3.03333	4	0.1	0	3	5	3	7	3	Lr34+	Lr47-	Lr67-
SD134	3.5	70	7.03333	24	2	1	3	3	3	Lr34+	Lr47-	Lr67-
SD135	0.1	6	1.53333	1.5	3	4	NA	NA	3	Lr34+	Lr47-	Lr67-
SD136	1.03333	24	2	1	3	3	3	7	NA	Lr34-	Lr47-	Lr67-
SD137	0.7	0.1	0.1	0.1	5	4	3	7	3	NA	NA	Lr67-
SD138	2.03333	18	10.0333	9	2	1	3	3	3	Lr34-	Lr47-	Lr67-
SD139	23	90	13	18	3	6	7	6	4	Lr34-	Lr47-	Lr67-
SD140	1.03333	12	0.1	3	3	3	3	4	3	Lr34-	Lr47-	Lr67-
SD141	3.5	40	9	6	2	3	2	4	3	Lr34-	Lr47-	Lr67-
SD142	3.16667	48	11.0333	3	2	3	4	6	3	Lr34-	Lr47-	Lr67-
SD143	2	0	4.06667	NA	3	3	3	4	3	Lr34+	NA	Lr67-
SD144	0.1	12	6.03333	4.5	3	4	3	4	3	Lr34+	Lr47-	Lr67-
SD145	2	18	2.03333	1	4	6	7	5	5	Lr34+	Lr47-	Lr67-
SD146	2.73333	0	0.0666667	0.1	2	NA	NA	NA	3	Lr34+	Lr47-	Lr67-
SD147	2.5	0	0.1	0	3	5	7	5	3	Lr34+	Lr47-	Lr67-
SD148	1.66667	0	0	0	3	4	3	5	3	Lr34-	Lr47-	Lr67-
SD149	18	90	22.6667	12	3	3	3	3	3	Lr34-	Lr47-	Lr67-
SD150	2.03333	0.1	0	1.5	2	3	3	3	3	Lr34+	Lr47-	Lr67-
SD151	2.03333	0.1	0	0.1	3	NA	3	4	3	Lr34-	Lr47-	Lr67-
SD152	1	0	0	0.1	4	7	6	7	NA	Lr34-	Lr47-	Lr67-
SD153	1	0	0.1	0	3	4	6	3	3	Lr34+	Lr47-	Lr67-
SD154	1.03333	0	0	0	4	4	5	6	4	Lr34+	Lr47-	Lr67-
SD155	2.03333	0	0	0	3	6	5	7	4	NA	NA	Lr67-
SD156	0.0666667	0	0	0	3	3	3	3	3	Lr34-	Lr47-	Lr67-
SD157	0.0666667	0	0	0	3	3	3	3	3	Lr34+	NA	Lr67-
SD158	14.6667	24	6	0.1	3	4	3	4	3	Lr34+	NA	Lr67-
SD159	23.3333	56	9.66667	1.5	3	3	3	4	3	Lr34-	Lr47-	Lr67-
SD161	1.06667	0	0.733333	0.1	3	4	5	3	3	Lr34+	Lr47-	Lr67-
SD162	0	8	0	0	3	4	3	5	NA	Lr34-	Lr47-	Lr67-
SD163	0	0.1	0.733333	1	3	4	3	5	3	Lr34+	Lr47-	Lr67-
SD164	12	8	1.66667	4.5	3	NA	NA	NA	NA	Lr34+	NA	Lr67-
SD165	5.33333	0	0	1	3	4	3	7	3	Lr34+	Lr47-	Lr67-
SD166	0.566667	32	5.16667	2	3	3	2	4	3	Lr34+	Lr47-	Lr67-
SD167	0	0	0	0	3	3	3	6	NA	Lr34+	Lr47-	Lr67-
SD168	2.03333	24	33.3333	9	3	3	3	5	3	Lr34+	Lr47-	Lr67-
SD170	0	0	0.1	0	3	4	3	6	3	Lr34-	Lr47-	Lr67-
SD171	0	12	8.03333	2	3	4	3	4	3	Lr34-	Lr47-	Lr67-
SD172	2.03333	12	6.66667	36	2	2	0	3	3	Lr34-	Lr47-	Lr67-
SD173	3.33333	45	33.3333	36	2	2	2	3	NA	Lr34-	Lr47-	Lr67-
SD174	0	0	1.03333	0	2	3	3	4	3	Lr34+	Lr47-	Lr67-
SD175	12.6667	8	5.36667	12	1	1	3	3	3	Lr34+	Lr47-	Lr67-
SD176	12.6667	0	5.36667	NA	2	1	3	3	3	Lr34+	Lr47-	Lr67-
SD177	0	0	1.03333	1	3	1	3	3	NA	Lr34+	Lr47-	Lr67-
SD178	NA	NA	0.1	0.1	2	4	3	7	3	Lr34-	Lr47-	Lr67-
SD179	0	0	0	0	4	5	3	7	4	Lr34-	Lr47-	Lr67-
SD180	0.1	8	0	0.1	NA	NA	4	NA	NA	Lr34+	Lr47-	Lr67-
SD181	6.5	4	6.06667	0	4	5	4	7	3	NA	NA	Lr67-
SD182	0.1	40	0.0333333	0	4	4	3	7	3	Lr34-	Lr47-	Lr67-
SD183	2	0	0.1	1.5	4	3	3	7	4	Lr34-	Lr47-	Lr67-
SD184	NA	0	0.333333	NA	4	5	3	7	NA	Lr34+	Lr47-	Lr67-
SD185	1.53333	0.1	0.4	0.1	4	3	5	6	4	Lr34+	Lr47-	Lr67-
SD186	1.83333	0.1	0.733333	1.5	4	3	3	6	4	Lr34+	Lr47-	Lr67-
SD187	2	NA	7.16667	0.1	4	5	4	7	NA	Lr34+	Lr47-	Lr67-
SD189	4.66667	0.1	17.0333	1.5	2	3	3	4	NA	Lr34+	Lr47-	Lr67-
SD190	8	0.1	2.7	0.1	2	3	3	5	NA	NA	NA	Lr67-
SD191	2.7	24	12.0333	6	2	3	3	4	NA	Lr34-	Lr47-	Lr67-
SD192	0	0	0.733333	0	2	2	3	4	3	Lr34-	Lr47-	Lr67-
SD193	0.0666667	0	0.4	0	2	3	5	5	3	Lr34+	Lr47-	Lr67-
SD194	0	0	0.333333	0.1	4	3	3	6	4	Lr34+	Lr47-	Lr67-
SD195	0	0	0.1	0.1	3	3	3	3	3	Lr34+	Lr47-	Lr67-
SD196	1	0	0.733333	1	3	3	3	3	3	Lr34-	Lr47-	Lr67-
SD203	1	27	0.4	0.1	3	3	3	3	NA	Lr34+	Lr47-	Lr67-
SD204	0.1	0	0.866667	2	3	5	3	5	3	Lr34+	Lr47-	Lr67-
SD206	0.1	0	0.4	2	3	5	3	6	3	Lr34+	Lr47-	Lr67-
SD207	0.0333333	0	0.566667	1	3	5	3	7	NA	Lr34+	Lr47-	Lr67-
SD208	0.0666667	0	0.566667	1	3	5	3	6	NA	Lr34+	NA	Lr67-
SD209	0.366667	0	0.866667	2	3	5	7	7	4	Lr34+	Lr47-	Lr67-
